# Supplementary material for: CD4+ T cells expressing CX3CR1, GPR56, with variable CD57 are associated with cardiometabolic diseases in persons with HIV
Source: Front Immunol. 2023 Feb 14;14:1099356. doi: 10.3389/fimmu.2023.1099356 (PMC9971959; doi:10.3389/fimmu.2023.1099356)
Supplement: Supplementary file 2 [file Table_3.xlsx]

## Sheet: S3 Metabolomics gene list
	Supplemental Table 3. Metabolic genes
	A2M
	ABCF1
	ABL1
	ACAA2
	ACACA
	ACACB
	ACAP2
	ACAT1
	ACOX1
	ACSF3
	ADA
	ADAL
	ADH6
	ADK
	AFMID
	AGK
	AK3
	AKT1S1
	AKT2
	AKT3
	ALDH2
	ALDOA
	ALOX5
	AMPD3
	AP2S1
	APOB
	APOE
	APRT
	AR
	ARF5
	ARID1A
	ARID1B
	ARID2
	ARPC4
	ASH1L
	ASPA
	ATF4
	ATF7
	ATF7IP
	ATG2B
	ATOX1
	ATP6V1F
	BAD
	BCL2
	BCL2A1
	BIRC3
	BLK
	BRAF
	BRCA1
	BRCA2
	BRCC3
	BUB1
	CA12
	CAB39
	CACNA1A
	CACNA1E
	CACNB4
	CACNG2
	CAD
	CARD11
	CBL
	CBR4
	CCL4
	CCL5
	CCNB2
	CCND1
	CD163
	CD244
	CD247
	CD27
	CD274
	CD276
	CD28
	CD36
	CD3D
	CD3E
	CD3G
	CD4
	CD40LG
	CD6
	CD63
	CD68
	CD84
	CD8A
	CD8B
	CDK9
	CLOCK
	CLSPN
	CMKLR1
	COG7
	COL4A1
	COL6A1
	COL6A3
	COPS6
	COX14
	COX4I1
	COX5A
	COX5B
	COX6A1
	COX6B1
	COX7B
	COX7C
	CPS1
	CPT1A
	CS
	CTCF
	CTLA4
	CTSA
	CTSS
	CTSW
	CXCR6
	CYBB
	CYP1A2
	CYP1B1
	CYP8B1
	DEPTOR
	DNAJC14
	DTL
	DUOX1
	ECHS1
	EDC3
	EEA1
	EGFR
	ENO1
	EOMES
	EPC1
	ERCC6
	ERN1
	EZH2
	FABP5
	FAHD1
	FANCD2
	FANCI
	FASN
	FCAR
	FCF1
	FDX1
	FLT1
	FNIP1
	FNIP2
	FPR1
	G6PD
	GABARAP
	GADL1
	GAPDH
	GAPVD1
	GART
	GBA
	GCLC
	GLS
	GLUD1
	GLUL
	GMPR2
	GMPS
	GNG12
	GNLY
	GNS
	GOT2
	GPI
	GPS1
	GPX4
	GRAP2
	GRIN1
	GSK3B
	GUSB
	GZMA
	GZMB
	GZMH
	H6PD
	HACD2
	HADH
	HERC1
	HEXA
	HIF1A
	HIF3A
	HK1
	HK2
	HK3
	HLA-A
	HLA-C
	HLA-DQA1
	HLA-DRB1
	HLA-E
	HNF4A
	HSD17B8
	HSF1
	HSPA2
	HSPA4
	ICOS
	IDH2
	IDH3A
	IDH3B
	IDH3G
	IDO1
	IFNG
	IL21R
	IL2RA
	IMPDH1
	IMPDH2
	INMT
	INSR
	IRF1
	IRF4
	ITCH
	ITGA1
	ITGA11
	ITGAM
	ITGB1
	ITGB2
	ITGB5
	ITK
	JAK2
	KANSL1
	KAT6A
	KDM3B
	KIF2C
	KLRB1
	KLRD1
	KLRK1
	KMT2A
	KMT2D
	KMT2E
	KPNA2
	KRAS
	KYNU
	L2HGDH
	LAG3
	LAMA4
	LAMB1
	LAMTOR4
	LAMTOR5
	LAT
	LCK
	LDHA
	LDHB
	LEPR
	LTA4H
	LTB
	MAP1LC3B
	MAP2K3
	MAP3K12
	MAPK1
	MAPK8
	MAPT
	MAT1A
	MAT2A
	ME2
	MGST3
	MKI67
	MLYCD
	MPC2
	MRPS5
	MS4A1
	MS4A2
	MSH2
	MTF1
	MTOR
	MYBL1
	MYBL2
	MYC
	MYD88
	NADK
	NADK2
	NAT8L
	NCOA2
	NCOR1
	NCR1
	NDC1
	NDUFA1
	NDUFA11
	NDUFA12
	NDUFA13
	NDUFA3
	NDUFA4
	NDUFA6
	NDUFB1
	NDUFB10
	NDUFB11
	NDUFB2
	NDUFB7
	NDUFB8
	NDUFS7
	NDUFS8
	NEDD8
	NFAT5
	NFE2L2
	NFKB1
	NFKB2
	NKG7
	NME1
	NOS1
	NOS2
	NOS3
	NOX4
	NPM1
	NR2F1
	NRAS
	NRDE2
	NRF1
	NSD1
	NT5E
	NUP205
	NUP62
	OAZ1
	ODC1
	OGDH
	PAH
	PCLAF
	PDCD1LG2
	PDHA1
	PDK1
	PDK4
	PDP1
	PDPK1
	PEBP1
	PFKL
	PFKM
	PGD
	PGK1
	PGM2
	PIK3C2A
	PIK3CA
	PIK3CD
	PIK3R1
	PIK3R3
	PIK3R4
	PKM
	PLCG1
	POLE
	POLR2A
	PPARGC1A
	PPAT
	PPM1A
	PRDX1
	PRDX5
	PRF1
	PRIM2
	PRKAA1
	PRKAA2
	PRKAB1
	PRKAB2
	PRKAG2
	PRPS1
	PSMA3
	PSMA7
	PSMB1
	PSMB10
	PSMB3
	PSMC1
	PSMD13
	PSME2
	PSPH
	PTEN
	PTGER4
	PTGS1
	PTK2
	PTPN5
	PTPRC
	RANBP2
	RB1CC1
	RBBP5
	RBKS
	REST
	RICTOR
	RIMKLA
	RIMKLB
	RPIA
	RPL23
	RPLP0
	RPS6KB1
	RPS6KB2
	RPTOR
	RRAGC
	RRM1
	RRM2
	RUNX1
	RUNX2
	SAP130
	SCD
	SDHC
	SEC13
	SEM1
	SERINC1
	SERINC3
	SERINC5
	SH2D1A
	SHMT2
	SLC16A1
	SLC16A3
	SLC16A6
	SLC16A7
	SLC1A5
	SLC27A1
	SLC2A1
	SLC2A14
	SLC2A3
	SLC2A5
	SLC2A6
	SLC3A1
	SLC3A2
	SLC7A11
	SLC7A5
	SMAD2
	SMAD3
	SMAD4
	SOD1
	SOD2
	SOS1
	SOS2
	SOX2
	SPIB
	SQSTM1
	SREBF1
	SREBF2
	SRM
	STAM2
	STAT1
	STAT3
	STAT6
	STK11
	TBC1D10B
	TBP
	TBX21
	TBXAS1
	TECR
	TET2
	TF
	TFAM
	TFRC
	THBS1
	THBS2
	TIGIT
	TIMELESS
	TK2
	TKT
	TLR10
	TLR4
	TLR7
	TNF
	TP53
	TPH1
	TPR
	TRAF1
	TRAF6
	TRAT1
	TTPA
	TXN
	TXN2
	TXNRD1
	TYMP
	UBB
	UCK2
	UMPS
	UPP1
	UQCR10
	UQCR11
	UQCRQ
	USP39
	USP8
	VEGFA
	VHL
	VPS28
	WASHC4
	WDR45
	WRN
	XRCC2
	YWHAZ
	ZAP70
	ZNF100
	ZNF136
	ZNF43
	ZNF675
	ZNF682
	ZNF708
	ZNF91

## Sheet: S4 PBMC CGC+ vs non-CGC+ CD4
	Supplemental Table 4. Differential gene expression of metabolic genes
	PBMC: CGC+ CD4+ versus non-CGC+ CD4+
		Genes	No of cells	Group	p-value	p-adjusted	fold change
	1	GNLY	371	1	0.000863	0.755077	0.3659
	2	GZMH	278	1	0.005116	0.933436	0.186
	3	CD244	29	1	0.009314	0.933436	0.0517
	4	CTLA4	105	1	0.016404	0.933436	0.1072
	5	DUOX1	18	1	0.021372	0.933436	0.0285
	6	RBBP5	836	1	0.032174	0.933436	0.1833
	7	SPIB	27	1	0.039738	0.933436	0.0265
	8	RPTOR	115	1	0.041546	0.933436	0.0952
	9	BIRC3	1340	1	0.045079	0.933436	0.1923
	10	CTSW	169	1	0.056159	0.933436	0.1026
	11	FLT1	105	1	0.066981	0.933436	0.0502
	12	CACNB4	78	1	0.070522	0.933436	0.0336
	13	CD274	17	1	0.07846	0.933436	0.0173
	14	PSMD13	54	1	0.081147	0.933436	0.083
	15	INMT	100	1	0.086576	0.933436	0.0558
	16	GLUL	63	1	0.091214	0.933436	0.0577
	17	ADA	60	1	0.094672	0.933436	0.0521
	18	FANCD2	198	1	0.098654	0.933436	0.0802
	19	TK2	26	1	0.104875	0.933436	0.0154
	20	CMKLR1	28	1	0.110742	0.933436	0.0414
	21	LAMB1	19	1	0.111834	0.933436	0.0362
	22	CD8B	134	1	0.112469	0.933436	0.0513
	23	CCNB2	24	1	0.113488	0.933436	0.0309
	24	SEM1	348	1	0.122156	0.933436	0.0953
	25	MYBL1	31	1	0.12488	0.933436	0.051
	26	GPS1	57	1	0.127261	0.933436	0.0437
	27	A2M	65	1	0.127797	0.933436	0.0469
	28	CYBB	404	1	0.137487	0.933436	0.1106
	29	MAT2A	104	1	0.139286	0.933436	0.0736
	30	RB1CC1	154	1	0.154582	0.933436	0.0425
	31	SERINC1	295	1	0.160663	0.933436	0.1104
	32	KLRB1	247	1	0.176082	0.933436	0.1184
	33	COPS6	69	1	0.180344	0.933436	0.0417
	34	L2HGDH	321	1	0.184414	0.933436	0.0676
	35	PDP1	45	1	0.186459	0.933436	0.0447
	36	CD36	15	1	0.192602	0.933436	0.025
	37	HACD2	32	1	0.19355	0.933436	0.0371
	38	MYBL2	43	1	0.194173	0.933436	0.0254
	39	SLC16A1	43	1	0.199065	0.933436	0.0313
	40	IMPDH1	31	1	0.199763	0.933436	0.0234
	41	NFE2L2	132	1	0.213957	0.933436	0.0451
	42	PLCG1	108	1	0.244936	0.933436	0.0573
	43	BRCA2	140	1	0.257982	0.933436	0.0267
	44	DNAJC14	46	1	0.268349	0.933436	0.0304
	45	NKG7	601	1	0.279958	0.933436	0.1206
	46	MAPK8	39	1	0.290198	0.933436	0.0173
	47	IMPDH2	38	1	0.291858	0.933436	0.0258
	48	LAMA4	26	1	0.293474	0.933436	0.0234
	49	FASN	48	1	0.294669	0.933436	0.0222
	50	HLA-E	659	1	0.297209	0.933436	0.098
	51	ACAA2	723	1	0.299397	0.933436	0.0948
	52	TRAF6	83	1	0.300218	0.933436	0.0246
	53	SLC16A3	34	1	0.300693	0.933436	0.0058
	54	PSMC1	47	1	0.307305	0.933436	0.0338
	55	HLA-A	852	1	0.308684	0.933436	0.0974
	56	KPNA2	124	1	0.318794	0.933436	0.0229
	57	BCL2	141	1	0.335702	0.9474	0.053
	58	TXN2	558	1	0.335994	0.947494	0.1036
	59	HLA-DRB1	135	1	0.34524	0.951529	0.0265
	60	STAT3	251	1	0.345497	0.951529	0.0451
	61	APOE	198	1	0.359324	0.951529	0.0117
	62	RIMKLB	63	1	0.363667	0.951529	0.0134
	63	GSK3B	103	1	0.36492	0.951529	0.0432
	64	GZMB	166	1	0.384871	0.951529	0.0544
	65	CS	90	1	0.388319	0.951529	0.0315
	66	CD40LG	70	1	0.391491	0.951529	0.0448
	67	YWHAZ	981	1	0.394681	0.951529	0.1054
	68	IDH3G	37	1	0.40821	0.951529	0.0213
	69	GMPS	453	1	0.40877	0.951529	0.061
	70	GABARAP	26	1	0.41057	0.951529	0.0218
	71	NOS2	24	1	0.412937	0.951529	0.0236
	72	EDC3	26	1	0.415313	0.951529	0.0149
	73	ATOX1	57	1	0.415366	0.951529	0.0244
	74	COL6A3	31	1	0.417697	0.951529	0.0121
	75	BRCC3	34	1	0.418892	0.951529	0.008
	76	ITGB5	12	1	0.432938	0.951529	0.003
	77	JAK2	32	1	0.439451	0.951529	0.0155
	78	SLC2A5	23	1	0.442334	0.951529	0.0142
	79	NDC1	24	1	0.443779	0.951529	0.01
	80	STK11	34	1	0.443779	0.951529	0.0075
	81	ALDH2	376	1	0.448774	0.951529	0.0484
	82	AFMID	132	1	0.451456	0.951529	0.0267
	83	EOMES	84	1	0.454428	0.951529	0.0188
	84	USP39	28	1	0.461486	0.951529	0.0112
	85	MS4A1	12	1	0.461486	0.951529	0.0105
	86	GADL1	20	1	0.461486	0.951529	0.0085
	87	AMPD3	21	1	0.463355	0.951529	0.0054
	88	PTPN5	14	1	0.465228	0.951529	0.0069
	89	CD68	15	1	0.465228	0.951529	0.0056
	90	PDHA1	32	1	0.482465	0.951529	0.0226
	91	CYP1B1	46	1	0.486928	0.951529	0.0155
	92	ZAP70	133	1	0.489035	0.951529	0.025
	93	TXN	112	1	0.496682	0.954339	0.0086
	94	PIK3R1	273	1	0.500471	0.957277	0.0023
	95	POLR2A	65	1	0.510646	0.966094	0.0127
	96	ICOS	115	1	0.513216	0.966698	0.0298
	97	EPC1	341	1	0.516891	0.96935	0.0317
	98	PRDX5	102	1	0.526933	0.973528	0.0227
	99	RRAGC	125	1	0.528097	0.973528	0.0508
	100	HADH	28	1	0.529239	0.973528	0.026
	101	ASH1L	127	1	0.532466	0.973528	0.0252
	102	ITGAM	107	1	0.533873	0.973528	0.0708
	103	COX14	71	1	0.542071	0.973528	0.0169
	104	ACSF3	35	1	0.543674	0.973528	0.0096
	105	PRF1	205	1	0.548701	0.973528	0.0335
	106	MPC2	173	1	0.549963	0.973528	0.0189
	107	LCK	175	1	0.556342	0.973528	0.05
	108	PTGER4	147	1	0.561108	0.973528	0.0012
	109	TRAF1	84	1	0.566551	0.973528	0.0238
	110	RPLP0	800	1	0.571511	0.973528	0.0932
	111	WRN	29	1	0.573339	0.973528	0.0017
	112	GRIN1	1322	1	0.576321	0.973528	0.0124
	113	NCOA2	133	1	0.577944	0.973528	0.0116
	114	ASPA	415	1	0.594802	0.973528	0.0398
	115	IDO1	24	1	0.596987	0.973528	0.0096
	116	UBB	354	1	0.597368	0.973528	0.0512
	117	FAHD1	73	1	0.602662	0.973528	0.0166
	118	THBS1	259	1	0.60644	0.973528	0.0415
	119	NR2F1	280	1	0.622815	0.974034	0.0263
	120	HEXA	69	1	0.627326	0.974034	0.003
	121	CTSA	69	1	0.640372	0.974034	0.0121
	122	MS4A2	61	1	0.641593	0.974034	0.0155
	123	KDM3B	48	1	0.643817	0.974034	0.0194
	124	SLC2A14	16	1	0.659874	0.974034	0.0139
	125	COL6A1	16	1	0.659874	0.974034	0.0136
	126	RBKS	22	1	0.665976	0.974034	0.0077
	127	GZMA	279	1	0.667633	0.974034	0.0367
	128	BUB1	13	1	0.668015	0.974034	0.007
	129	CAB39	19	1	0.668015	0.974034	0.0021
	130	APOB	23	1	0.670056	0.974034	0.0074
	131	COG7	181	1	0.671605	0.974034	0.0217
	132	CCND1	48	1	0.67224	0.974034	0.0085
	133	BAD	38	1	0.673638	0.974034	0.0075
	134	ARID2	119	1	0.675899	0.974034	0.0094
	135	TNF	98	1	0.676436	0.974034	0.0004
	136	HNF4A	179	1	0.681256	0.974034	0.0114
	137	ADAL	55	1	0.682045	0.974034	0.0011
	138	TFRC	110	1	0.688127	0.974049	0.0008
	139	KIF2C	29	1	0.68863	0.974202	0.0019
	140	PSMB1	110	1	0.706549	0.981547	0.0226
	141	NEDD8	121	1	0.709466	0.981547	0.0264
	142	UMPS	459	1	0.727223	0.981547	0.0268
	143	COX5A	109	1	0.731222	0.981547	0.0144
	144	TBX21	36	1	0.737338	0.981547	0.0238
	145	NDUFB11	104	1	0.737711	0.981547	0.0058
	146	HIF1A	107	1	0.741959	0.981547	0.0107
	147	PDK1	1007	1	0.746859	0.981547	0.0415
	148	SLC16A6	35	1	0.752169	0.981547	0.0073
	149	SMAD3	96	1	0.752847	0.981547	0.012
	150	TYMP	23	1	0.755477	0.981547	0.0051
	151	RIMKLA	53	1	0.75635	0.981547	0.006
	152	EZH2	25	1	0.759198	0.981547	0.0084
	153	SLC27A1	15	1	0.759198	0.981547	0.0053
	154	GAPDH	472	1	0.761909	0.981547	0.028
	155	SHMT2	28	1	0.762108	0.981547	0.0021
	156	ZNF136	54	1	0.778058	0.984214	0.0005
	157	KLRD1	303	1	0.791878	0.985687	0.0175
	158	HLA-DQA1	60	1	0.797479	0.985687	0.0136
	159	CD6	286	1	0.807136	0.985687	0.0222
	160	ZNF43	228	1	0.810458	0.985687	0.0122
	161	ATF7	32	1	0.813223	0.985687	0.0017
	162	GRAP2	1264	1	0.813445	0.985687	0.0726
	163	POLE	23	1	0.815004	0.985687	0
	164	IFNG	70	1	0.825513	0.985687	0.0161
	165	VPS28	115	1	0.828921	0.985687	0.014
	166	ATF7IP	347	1	0.83032	0.985687	0.0067
	167	TBP	43	1	0.833962	0.985687	0.0025
	168	CCL5	656	1	0.838264	0.985687	0.0187
	169	ACAT1	29	1	0.84144	0.985687	0.004
	170	NADK	50	1	0.850361	0.985687	0.0023
	171	UCK2	306	1	0.85316	0.985687	0.0016
	172	NSD1	120	1	0.853277	0.985687	0.0201
	173	IL2RA	24	1	0.855741	0.985687	0.0132
	174	TTPA	20	1	0.85778	0.985687	0.0067
	175	FANCI	24	1	0.859819	0.985687	0.0109
	176	RANBP2	163	1	0.860562	0.985687	0.0033
	177	MLYCD	23	1	0.86186	0.985687	0.004
	178	SLC3A2	76	1	0.864707	0.985687	0.0044
	179	SMAD4	98	1	0.866581	0.985687	0.0073
	180	NRAS	60	1	0.867021	0.985687	0.0056
	181	MYD88	90	1	0.868204	0.985687	0.0041
	182	KAT6A	513	1	0.868514	0.985923	0.0088
	183	LAMTOR5	79	1	0.871687	0.987069	0.0057
	184	CTSS	86	1	0.880891	0.987069	0.0175
	185	CD3E	304	1	0.881928	0.987069	0.0141
	186	PSPH	43	1	0.885167	0.987069	0.0186
	187	CAD	159	1	0.885931	0.987069	0.014
	188	NOS1	165	1	0.886293	0.987069	0.0129
	189	SLC3A1	397	1	0.888534	0.987069	0.001
	190	COX6A1	115	1	0.894693	0.987069	0.0179
	191	MAP1LC3B	127	1	0.90046	0.987069	0.0077
	192	GCLC	35	1	0.901599	0.987069	0.0004
	193	SOS1	65	1	0.906225	0.987069	0.0199
	194	TXNRD1	308	1	0.909477	0.987069	0.0062
	195	HERC1	161	1	0.909585	0.987069	0.0019
	196	HLA-C	700	1	0.917644	0.987069	0.0134
	197	UPP1	50	1	0.927123	0.987069	0.0232
	198	PPM1A	139	1	0.92817	0.987069	0.0072
	199	NADK2	138	1	0.930702	0.987069	0.0062
	200	H6PD	99	1	0.933613	0.987069	0.0024
	201	ITK	223	1	0.93633	0.987069	0.0055
	202	NDUFB1	107	1	0.940555	0.987069	0.0057
	203	COX7C	491	1	0.941921	0.987069	0.009
	204	EGFR	74	1	0.945632	0.987069	0.0054
	205	ATP6V1F	78	1	0.952362	0.987069	0.017
	206	ITGB2	305	1	0.954272	0.987069	0.022
	207	KMT2A	366	1	0.956884	0.987069	0.0147
	208	AP2S1	72	1	0.957907	0.987069	0.0268
	209	ITGB1	392	1	0.959355	0.987069	0.0226
	210	IRF4	42	1	0.9603	0.987069	0.0008
	211	AR	540	1	0.960549	0.987069	0.0134
	212	CYP1A2	54	1	0.961887	0.987069	0.0089
	213	WASHC4	35	1	0.961887	0.987069	0.003
	214	NUP205	38	1	0.967032	0.987069	0.0044
	215	PFKL	52	1	0.969058	0.987069	0.012
	216	PIK3R3	19	1	0.970909	0.987069	0.005
	217	ACACA	265	1	0.9729	0.987069	0.0007
	218	RPS6KB2	27	1	0.974786	0.987069	0.0152
	219	NOS3	16	1	0.974786	0.987069	0.0081
	220	ALDOA	14	1	0.978121	0.987069	0.0028
	221	NDUFA3	133	1	0.97874	0.987286	0.0088
	222	SERINC5	706	1	0.986976	0.991752	0.0047
	223	CBL	125	1	0.990872	0.994534	0.0069
	224	NDUFB2	161	1	0.996845	0.997934	0.0146
	225	COX5B	206	2	0.000546	0.755077	0.2023
	226	TECR	118	2	0.008006	0.933436	0.0945
	227	MAP2K3	65	2	0.009344	0.933436	0.0518
	228	PIK3R4	70	2	0.01162	0.933436	0.0619
	229	SAP130	54	2	0.013544	0.933436	0.0683
	230	SDHC	279	2	0.014881	0.933436	0.0989
	231	IDH2	1551	2	0.018631	0.933436	0.2338
	232	STAT6	91	2	0.021068	0.933436	0.0756
	233	CD3D	511	2	0.025411	0.933436	0.1841
	234	ACAP2	196	2	0.027854	0.933436	0.1071
	235	AKT2	195	2	0.030133	0.933436	0.0704
	236	MAP3K12	54	2	0.032637	0.933436	0.0406
	237	PEBP1	219	2	0.043879	0.933436	0.0833
	238	NPM1	213	2	0.045436	0.933436	0.1075
	239	UQCR10	140	2	0.048638	0.933436	0.0771
	240	WDR45	34	2	0.049322	0.933436	0.0318
	241	FDX1	267	2	0.053321	0.933436	0.0957
	242	ZNF708	52	2	0.058049	0.933436	0.0455
	243	VHL	299	2	0.058575	0.933436	0.0815
	244	CACNG2	75	2	0.059004	0.933436	0.0361
	245	RUNX2	855	2	0.060552	0.933436	0.1473
	246	TLR10	37	2	0.061081	0.933436	0.0323
	247	TBC1D10B	20	2	0.061081	0.933436	0.0304
	248	CD4	140	2	0.070133	0.933436	0.0641
	249	KANSL1	164	2	0.071045	0.933436	0.0574
	250	KRAS	105	2	0.071938	0.933436	0.0533
	251	NDUFS8	80	2	0.07451	0.933436	0.0599
	252	PGD	25	2	0.075822	0.933436	0.0286
	253	FABP5	28	2	0.075822	0.933436	0.0272
	254	IL21R	69	2	0.075822	0.933436	0.0269
	255	HSD17B8	21	2	0.075822	0.933436	0.0264
	256	CD27	81	2	0.082885	0.933436	0.0454
	257	CD3G	608	2	0.085631	0.933436	0.1075
	258	BRCA1	44	2	0.086462	0.933436	0.035
	259	GMPR2	42	2	0.087781	0.933436	0.039
	260	PRDX1	107	2	0.091415	0.933436	0.0672
	261	NFKB2	25	2	0.094393	0.933436	0.0257
	262	ATG2B	83	2	0.095637	0.933436	0.0364
	263	NDUFA4	185	2	0.095719	0.933436	0.0594
	264	NFAT5	272	2	0.098173	0.933436	0.1043
	265	ENO1	223	2	0.112335	0.933436	0.0457
	266	SOD1	194	2	0.118628	0.933436	0.0698
	267	ATF4	79	2	0.128838	0.933436	0.042
	268	PSMA3	46	2	0.129138	0.933436	0.0271
	269	IDH3B	57	2	0.130751	0.933436	0.0209
	270	PKM	82	2	0.131688	0.933436	0.0451
	271	ERCC6	50	2	0.132157	0.933436	0.0217
	272	COX6B1	177	2	0.134523	0.933436	0.0393
	273	GLUD1	96	2	0.135776	0.933436	0.032
	274	FNIP1	164	2	0.142347	0.933436	0.06
	275	ACACB	172	2	0.145863	0.933436	0.0515
	276	LAMTOR4	107	2	0.14748	0.933436	0.0225
	277	LAG3	38	2	0.148065	0.933436	0.0222
	278	ME2	1697	2	0.148831	0.933436	0.1422
	279	XRCC2	31	2	0.162201	0.933436	0.0293
	280	ITGA1	32	2	0.162201	0.933436	0.0292
	281	NDUFA12	102	2	0.163124	0.933436	0.0641
	282	SREBF2	50	2	0.166429	0.933436	0.0182
	283	SOX2	37	2	0.183012	0.933436	0.0239
	284	TBXAS1	37	2	0.184119	0.933436	0.0257
	285	LAT	119	2	0.185096	0.933436	0.0475
	286	SLC7A5	62	2	0.18704	0.933436	0.0167
	287	VEGFA	14	2	0.18704	0.933436	0.0097
	288	TLR4	17	2	0.18704	0.933436	0.0089
	289	TF	1724	2	0.19057	0.933436	0.1351
	290	RUNX1	307	2	0.190973	0.933436	0.0657
	291	PGK1	255	2	0.199811	0.933436	0.0515
	292	TIGIT	36	2	0.201625	0.933436	0.0283
	293	GNG12	39	2	0.203096	0.933436	0.0206
	294	PGM2	24	2	0.205318	0.933436	0.0203
	295	PRPS1	44	2	0.206808	0.933436	0.0171
	296	DEPTOR	26	2	0.207557	0.933436	0.0041
	297	STAM2	254	2	0.207945	0.933436	0.067
	298	LEPR	138	2	0.208679	0.933436	0.0302
	299	GPI	436	2	0.21414	0.933436	0.0744
	300	PRKAB1	66	2	0.21496	0.933436	0.0363
	301	SEC13	39	2	0.220772	0.933436	0.0271
	302	HSPA2	81	2	0.221668	0.933436	0.0211
	303	TFAM	47	2	0.222079	0.933436	0.0262
	304	AK3	38	2	0.229366	0.933436	0.0111
	305	KMT2E	327	2	0.229393	0.933436	0.0526
	306	SOD2	547	2	0.22972	0.933436	0.079
	307	UQCR11	190	2	0.229856	0.933436	0.0449
	308	LTB	261	2	0.232544	0.933436	0.0966
	309	EEA1	179	2	0.235969	0.933436	0.0623
	310	DTL	23	2	0.238314	0.933436	0.0124
	311	PFKM	10	2	0.238314	0.933436	0.0111
	312	COL4A1	21	2	0.238314	0.933436	0.0107
	313	PTGS1	18	2	0.238314	0.933436	0.0089
	314	ARF5	87	2	0.238332	0.933436	0.0344
	315	CXCR6	73	2	0.238653	0.933436	0.0117
	316	UQCRQ	230	2	0.240404	0.933436	0.0475
	317	MGST3	88	2	0.244047	0.933436	0.0239
	318	ARID1A	343	2	0.248909	0.933436	0.0615
	319	GPX4	106	2	0.252706	0.933436	0.0416
	320	ECHS1	30	2	0.253801	0.933436	0.0216
	321	CARD11	25	2	0.254708	0.933436	0.018
	322	ABL1	32	2	0.254708	0.933436	0.0159
	323	PRKAG2	39	2	0.25653	0.933436	0.0105
	324	CD84	141	2	0.262011	0.933436	0.0409
	325	ITCH	754	2	0.266815	0.933436	0.0537
	326	USP8	1411	2	0.267337	0.933436	0.124
	327	LTA4H	47	2	0.268461	0.933436	0.0228
	328	GLS	54	2	0.270628	0.933436	0.0218
	329	NDUFB7	99	2	0.277467	0.933436	0.0361
	330	APRT	155	2	0.292987	0.933436	0.0618
	331	ABCF1	148	2	0.293835	0.933436	0.0598
	332	COX7B	1523	2	0.300309	0.933436	0.148
	333	ARPC4	176	2	0.301832	0.933436	0.0357
	334	SLC7A11	91	2	0.303683	0.933436	0.0249
	335	PTK2	17	2	0.307509	0.933436	0.0083
	336	CPS1	13	2	0.307509	0.933436	0.0064
	337	SLC1A5	17	2	0.307509	0.933436	0.0056
	338	CTCF	31	2	0.311181	0.933436	0.0207
	339	PRIM2	35	2	0.314481	0.933436	0.0138
	340	RRM2	42	2	0.31524	0.933436	0.0274
	341	HK1	38	2	0.322409	0.934888	0.0192
	342	MAPT	408	2	0.326107	0.93608	0.045
	343	CDK9	84	2	0.326976	0.936782	0.0278
	344	ITGA11	1044	2	0.329576	0.938606	0.094
	345	AGK	39	2	0.331519	0.94016	0.0116
	346	GUSB	242	2	0.344619	0.951529	0.0409
	347	NDUFB10	83	2	0.350018	0.951529	0.0352
	348	SCD	256	2	0.352223	0.951529	0.0382
	349	GOT2	45	2	0.361312	0.951529	0.0294
	350	RICTOR	232	2	0.367978	0.951529	0.0085
	351	SH2D1A	94	2	0.369495	0.951529	0.0167
	352	BRAF	758	2	0.379755	0.951529	0.058
	353	ARID1B	282	2	0.384679	0.951529	0.0282
	354	IDH3A	19	2	0.392119	0.951529	0.0126
	355	RPS6KB1	51	2	0.392152	0.951529	0.0157
	356	CD28	119	2	0.403005	0.951529	0.0321
	357	PIK3CD	94	2	0.419067	0.951529	0.0177
	358	FNIP2	73	2	0.420247	0.951529	0.0082
	359	NRDE2	702	2	0.420698	0.951529	0.048
	360	OAZ1	245	2	0.422686	0.951529	0.0529
	361	CA12	245	2	0.423233	0.951529	0.0326
	362	NDUFB8	91	2	0.424312	0.951529	0.0333
	363	HSPA4	2117	2	0.426424	0.951529	0.0358
	364	PIK3CA	97	2	0.432652	0.951529	0.0191
	365	MTOR	71	2	0.434682	0.951529	0.0409
	366	ZNF91	50	2	0.436671	0.951529	0.0298
	367	ODC1	76	2	0.437401	0.951529	0.0177
	368	TKT	51	2	0.438392	0.951529	0.0206
	369	GAPVD1	134	2	0.440469	0.951529	0.02
	370	NFKB1	492	2	0.441361	0.951529	0.0356
	371	CLOCK	1154	2	0.442232	0.951529	0.0864
	372	PRKAA1	99	2	0.442334	0.951529	0.0226
	373	LDHA	262	2	0.446314	0.951529	0.0265
	374	TET2	176	2	0.449178	0.951529	0.0384
	375	SRM	32	2	0.452508	0.951529	0.0023
	376	KLRK1	94	2	0.462066	0.951529	0.0118
	377	PPARGC1A	36	2	0.469836	0.951529	0.0156
	378	NME1	36	2	0.469836	0.951529	0.0112
	379	CD8A	246	2	0.469927	0.951529	0.0406
	380	NOX4	74	2	0.481043	0.951529	0.0098
	381	ALOX5	17	2	0.483976	0.951529	0.0153
	382	MKI67	28	2	0.4856	0.951529	0.0112
	383	NT5E	17	2	0.490488	0.951529	0.0049
	384	MYC	40	2	0.490526	0.951529	0.0077
	385	SERINC3	88	2	0.491439	0.951529	0.0045
	386	SLC2A3	352	2	0.503013	0.959885	0.0246
	387	ACOX1	257	2	0.513352	0.966698	0.022
	388	CD63	61	2	0.515507	0.968926	0.0166
	389	ZNF675	45	2	0.518863	0.970713	0.0122
	390	NDUFA1	140	2	0.525622	0.973528	0.0306
	391	PSMA7	269	2	0.550994	0.973528	0.0036
	392	PSMB3	81	2	0.553266	0.973528	0.0058
	393	PDCD1LG2	57	2	0.557543	0.973528	0.0098
	394	PSMB10	41	2	0.562074	0.973528	0.0095
	395	RPIA	24	2	0.562074	0.973528	0.0086
	396	SQSTM1	80	2	0.563814	0.973528	0.0082
	397	FCF1	118	2	0.590665	0.973528	0.003
	398	PTEN	1878	2	0.601115	0.973528	0.0844
	399	MSH2	280	2	0.604541	0.973528	0.0231
	400	MRPS5	71	2	0.607812	0.973528	0.0073
	401	TRAT1	152	2	0.613358	0.973528	0.0187
	402	RPL23	656	2	0.619828	0.974034	0.0622
	403	GART	60	2	0.621649	0.974034	0.0028
	404	CACNA1E	92	2	0.621723	0.974034	0.0001
	405	NDUFS7	106	2	0.626418	0.974034	0.0252
	406	CCL4	126	2	0.629686	0.974034	0.0113
	407	CD276	53	2	0.636618	0.974034	0.0122
	408	GBA	57	2	0.636618	0.974034	0.0116
	409	ZNF100	299	2	0.652888	0.974034	0.0373
	410	ZNF682	27	2	0.675847	0.974034	0.0088
	411	STAT1	209	2	0.689444	0.975093	0.0212
	412	COX4I1	435	2	0.691902	0.977003	0.0122
	413	BLK	62	2	0.710585	0.981547	0.0066
	414	TLR7	50	2	0.713337	0.981547	0.0031
	415	PCLAF	163	2	0.719943	0.981547	0.0271
	416	MTF1	76	2	0.722151	0.981547	0.0151
	417	PRKAA2	286	2	0.72474	0.981547	0.0074
	418	SLC2A6	59	2	0.734104	0.981547	0.0089
	419	SLC16A7	80	2	0.741816	0.981547	0.0122
	420	AKT1S1	73	2	0.744918	0.981547	0.0137
	421	TP53	162	2	0.755432	0.981547	0.0023
	422	PDPK1	90	2	0.759445	0.981547	0.0001
	423	REST	190	2	0.761531	0.981547	0.0162
	424	PDK4	20	2	0.764815	0.981547	0.0079
	425	FCAR	14	2	0.767158	0.981547	0.0073
	426	NDUFA11	88	2	0.768254	0.981547	0.0091
	427	SREBF1	23	2	0.771848	0.981547	0.0027
	428	CPT1A	688	2	0.779121	0.984683	0.0099
	429	RRM1	143	2	0.789673	0.985687	0.0068
	430	NCOR1	260	2	0.790894	0.985687	0.0072
	431	KMT2D	203	2	0.795383	0.985687	0.0081
	432	NCR1	252	2	0.798857	0.985687	0.005
	433	LDHB	330	2	0.802799	0.985687	0.0031
	434	G6PD	36	2	0.804203	0.985687	0.0219
	435	CYP8B1	34	2	0.804336	0.985687	0.0083
	436	IRF1	787	2	0.805549	0.985687	0.026
	437	CBR4	267	2	0.806006	0.985687	0.0094
	438	PAH	32	2	0.806112	0.985687	0.0062
	439	PPAT	30	2	0.809666	0.985687	0.0032
	440	BCL2A1	31	2	0.809666	0.985687	0.0024
	441	CD163	29	2	0.811444	0.985687	0.0023
	442	THBS2	25	2	0.813223	0.985687	0.0002
	443	SMAD2	1091	2	0.81534	0.985687	0.0238
	444	ADH6	49	2	0.81905	0.985687	0.0115
	445	NRF1	27	2	0.823517	0.985687	0.0079
	446	HSF1	43	2	0.823517	0.985687	0.0046
	447	INSR	1383	2	0.831081	0.985687	0.0029
	448	TPH1	1478	2	0.831195	0.985687	0.0056
	449	AKT3	66	2	0.83231	0.985687	0.0107
	450	PIK3C2A	54	2	0.842939	0.985687	0.0001
	451	CD247	148	2	0.848467	0.985687	0.0063
	452	CACNA1A	2049	2	0.849145	0.985687	0.009
	453	NDUFA13	159	2	0.85092	0.985687	0.0058
	454	NAT8L	24	2	0.863902	0.985687	0.0004
	455	HK2	24	2	0.865944	0.985687	0.0034
	456	KYNU	271	2	0.866443	0.985687	0.0252
	457	NUP62	287	2	0.875908	0.987069	0.0275
	458	CLSPN	434	2	0.884165	0.987069	0.0133
	459	TPR	178	2	0.892262	0.987069	0.0101
	460	ERN1	124	2	0.903104	0.987069	0.0064
	461	PTPRC	743	2	0.906272	0.987069	0.0315
	462	PSME2	197	2	0.907233	0.987069	0.0048
	463	SLC2A1	40	2	0.908184	0.987069	0.0004
	464	MAT1A	26	2	0.911478	0.987069	0.0031
	465	HIF3A	37	2	0.913126	0.987069	0.0035
	466	FPR1	54	2	0.928294	0.987069	0.0065
	467	HK3	809	2	0.929863	0.987069	0.0049
	468	TIMELESS	44	2	0.932464	0.987069	0.0122
	469	GNS	73	2	0.936589	0.987069	0.0001
	470	NDUFA6	111	2	0.956333	0.987069	0.0076
	471	SOS2	32	2	0.959281	0.987069	0.0019
	472	ADK	61	2	0.960037	0.987069	0.0079
	473	MAPK1	121	2	0.960052	0.987069	0.0047
	474	PRKAB2	22	2	0.961219	0.987069	0.0032
	475	OGDH	129	2	0.971155	0.987069	0.0027

## Sheet: S5 GO Pathways enriched for S4
	Supplemental Table 5. Top 10 GO Biological Processes enriched for by genes higher in CGC+ CD4+ and non-CGC+ CD4+ T cells
	CGC+ CD4+ T cell
	GO Term	p-value	q-value	overlap_genes
1	negative regulation of lymphocyte proliferation (GO:0050672)	0.000556	0.07548	[CD274, CTLA4]
2	NIK/NF-kappaB signaling (GO:0038061)	0.001989	0.07548	[PSMD13, BIRC3]
3	regulation of interferon-gamma production (GO:0032649)	0.002674	0.07548	[CD274, CD244]
4	positive regulation of protein serine/threonine kinase activity (GO:0071902)	0.004028	0.07548	[RPTOR, FLT1]
5	inosine metabolic process (GO:0046102)	0.004492	0.07548	[ADA]
6	regulation of nucleotide-binding oligomerization domain containing signaling pathway (GO:0070424)	0.004492	0.07548	[BIRC3]
7	negative regulation of regulatory T cell differentiation (GO:0045590)	0.004492	0.07548	[CTLA4]
8	negative regulation of vascular endothelial cell proliferation (GO:1905563)	0.004492	0.07548	[FLT1]
9	glutamate catabolic process (GO:0006538)	0.004492	0.07548	[GLUL]
10	tumor necrosis factor-mediated signaling pathway (GO:0033209)	0.004802	0.07548	[PSMD13, BIRC3]
	Non-CGC+ CD4+ T cell
	GO Term	p-value	q-value	overlap_genes
1	aerobic electron transport chain (GO:0019646)	2.71717e-07	7.3e-05	[NDUFS8, NDUFA4, SDHC, UQCR10, COX5B]
2	mitochondrial ATP synthesis coupled electron transport (GO:0042775)	2.91875e-07	7.3e-05	[NDUFS8, NDUFA4, SDHC, UQCR10, COX5B]
3	aerobic respiration (GO:0009060)	9.61294e-06	0.001605	[NDUFS8, SDHC, UQCR10]
4	positive thymic T cell selection (GO:0045059)	3.8852e-05	0.004866	[CD3G, CD3D]
5	positive regulation of nucleic acid-templated transcription (GO:1903508)	6.1209e-05	0.005992	[MAP2K3, NPM1, CD4, BRCA1, VHL, RUNX2, MAP3K12]
6	cellular respiration (GO:0045333)	8.05953e-05	0.005992	[NDUFS8, SDHC, UQCR10]
7	positive regulation of transcription, DNA-templated (GO:0045893)	8.37195e-05	0.005992	[MAP2K3, NFAT5, NPM1, CD4, STAT6, BRCA1, VHL, RUNX2, NFKB2, MAP3K12]
8	negative regulation of centrosome duplication (GO:0010826)	0.000212071	0.013281	[NPM1, BRCA1]
9	autophagy of nucleus (GO:0044804)	0.000459784	0.025595	[WDR45, ATG2B]
10	mitochondrial electron transport, cytochrome c to oxygen (GO:0006123)	0.00052043	0.026074	[NDUFA4, COX5B]
	An adjusted p-value, q-value is calculated using the Benjamini-Hochberg method for correction for multiple hypotheses testing

## Sheet: S6 PBMC CGC+ vs. non-CGC CD8+
	Supplemental Table 5. Differential gene expression of metabolic genes
	PBMC: CGC+ CD8+ versus non-CGC+ CD8+
		Genes	No of cells	Group	p-value	p-adjusted	fold change
	1	CPT1A	688	1	0.001374	0.39648	0.2589
	2	BRAF	758	1	0.002615	0.396692	0.2361
	3	COG7	181	1	0.003698	0.396692	0.1483
	4	GRIN1	1322	1	0.005562	0.457191	0.5341
	5	CACNB4	78	1	0.00868	0.457191	0.0775
	6	SCD	256	1	0.010501	0.464884	0.1359
	7	SH2D1A	94	1	0.011578	0.469001	0.1006
	8	KPNA2	124	1	0.014694	0.51886	0.0708
	9	IDH3G	37	1	0.016516	0.528506	0.058
	10	GMPS	453	1	0.016934	0.531556	0.1213
	11	RUNX2	855	1	0.021083	0.531556	0.2016
	12	GNLY	371	1	0.021675	0.531556	0.2844
	13	MSH2	280	1	0.021986	0.531556	0.0959
	14	ARID1B	282	1	0.021991	0.531556	0.1196
	15	ATF7IP	347	1	0.026172	0.554867	0.1329
	16	TXNRD1	308	1	0.028006	0.57415	0.1208
	17	TXN2	558	1	0.037474	0.608934	0.1588
	18	IMPDH2	38	1	0.038487	0.608934	0.0429
	19	MYBL1	31	1	0.038487	0.608934	0.0424
	20	RRM1	143	1	0.039466	0.615011	0.0603
	21	PCLAF	163	1	0.040276	0.619874	0.0575
	22	ZNF43	228	1	0.044092	0.635327	0.0891
	23	GRAP2	1264	1	0.052251	0.635327	0.306
	24	SLC2A6	59	1	0.053442	0.635327	0.0625
	25	TXN	112	1	0.056988	0.635327	0.0815
	26	ACAA2	723	1	0.058471	0.635327	0.1533
	27	PRKAA2	286	1	0.0658	0.635327	0.0842
	28	NAT8L	24	1	0.068539	0.635327	0.0372
	29	ITGA1	32	1	0.068539	0.635327	0.0366
	30	SLC7A5	62	1	0.068539	0.635327	0.0363
	31	NRDE2	702	1	0.078139	0.664779	0.1335
	32	ATG2B	83	1	0.078568	0.666281	0.0447
	33	SLC3A1	397	1	0.080318	0.668631	0.094
	34	CLOCK	1154	1	0.080786	0.671536	0.2706
	35	GSK3B	103	1	0.082149	0.674439	0.0533
	36	SERINC5	706	1	0.085285	0.683589	0.1461
	37	LDHA	262	1	0.087851	0.683589	0.1064
	38	BUB1	13	1	0.092069	0.683589	0.0334
	39	GADL1	20	1	0.092069	0.683589	0.024
	40	INSR	1383	1	0.092798	0.68593	0.1821
	41	CTSW	169	1	0.097334	0.695165	0.0794
	42	FANCD2	198	1	0.100733	0.695165	0.0796
	43	CD8A	246	1	0.107905	0.703681	0.1415
	44	FLT1	105	1	0.10858	0.70503	0.0457
	45	CBL	125	1	0.112437	0.708723	0.0447
	46	VHL	299	1	0.113091	0.708723	0.0771
	47	BRCA2	140	1	0.123631	0.708723	0.0453
	48	ALDOA	14	1	0.124487	0.708723	0.0251
	49	ACSF3	35	1	0.124487	0.708723	0.0227
	50	FCAR	14	1	0.124487	0.708723	0.0182
	51	AFMID	132	1	0.12484	0.708723	0.0541
	52	CBR4	267	1	0.125782	0.710163	0.0704
	53	AKT2	195	1	0.131239	0.713108	0.0863
	54	IL21R	69	1	0.132064	0.713108	0.0427
	55	NKG7	601	1	0.133717	0.713108	0.1655
	56	AR	540	1	0.141203	0.713108	0.0948
	57	TLR7	50	1	0.147327	0.713108	0.0418
	58	SOD2	547	1	0.148469	0.713108	0.0884
	59	REST	190	1	0.152939	0.713108	0.0461
	60	IRF1	787	1	0.155059	0.713108	0.1185
	61	ACACA	265	1	0.155171	0.713108	0.0484
	62	L2HGDH	321	1	0.167041	0.713108	0.0716
	63	ALOX5	17	1	0.169877	0.713108	0.0186
	64	SLC1A5	17	1	0.169877	0.713108	0.0157
	65	ITGB5	12	1	0.169877	0.713108	0.0155
	66	VEGFA	14	1	0.169877	0.713108	0.0129
	67	ALDH2	376	1	0.176759	0.713108	0.0517
	68	KANSL1	164	1	0.177665	0.713108	0.0698
	69	SERINC3	88	1	0.189983	0.724311	0.0494
	70	MAT2A	104	1	0.19471	0.724311	0.0449
	71	ACOX1	257	1	0.194943	0.724311	0.053
	72	GZMH	278	1	0.195429	0.724311	0.0881
	73	SLC7A11	91	1	0.198139	0.726372	0.0399
	74	HSPA2	81	1	0.204152	0.73389	0.0221
	75	GZMB	166	1	0.209816	0.741305	0.089
	76	SMAD2	1091	1	0.211618	0.743943	0.1302
	77	FDX1	267	1	0.224162	0.749437	0.0635
	78	HNF4A	179	1	0.228672	0.749437	0.0637
	79	CMKLR1	28	1	0.231649	0.749437	0.038
	80	EDC3	26	1	0.232886	0.749437	0.0293
	81	RPS6KB2	27	1	0.235041	0.749437	0.0176
	82	SLC2A14	16	1	0.235041	0.749437	0.0097
	83	MLYCD	23	1	0.235374	0.749437	0.0259
	84	ZAP70	133	1	0.236871	0.749437	0.0513
	85	NT5E	17	1	0.23788	0.749437	0.026
	86	GNG12	39	1	0.23788	0.749437	0.0146
	87	FAHD1	73	1	0.238214	0.749437	0.0352
	88	CD276	53	1	0.239141	0.749437	0.0157
	89	THBS1	259	1	0.244374	0.756405	0.0444
	90	PIK3C2A	54	1	0.246159	0.758912	0.0471
	91	ITCH	754	1	0.247047	0.759638	0.1108
	92	UPP1	50	1	0.248925	0.761754	0.044
	93	GOT2	45	1	0.251482	0.762535	0.0257
	94	TKT	51	1	0.252556	0.762784	0.0288
	95	MAP2K3	65	1	0.255798	0.763776	0.0238
	96	NFKB1	492	1	0.266262	0.768237	0.0774
	97	CYBB	404	1	0.273335	0.779009	0.0418
	98	RB1CC1	154	1	0.28113	0.791999	0.061
	99	ME2	1697	1	0.286512	0.795646	0.1112
	100	PGK1	255	1	0.28997	0.795646	0.0606
	101	RRAGC	125	1	0.290965	0.795646	0.0207
	102	NADK2	138	1	0.290965	0.795646	0.0135
	103	HK3	809	1	0.297059	0.795646	0.063
	104	CACNG2	75	1	0.301938	0.795646	0.0281
	105	GAPVD1	134	1	0.30219	0.795646	0.045
	106	NFAT5	272	1	0.314617	0.795646	0.0672
	107	STK11	34	1	0.314731	0.795646	0.0165
	108	ZNF708	52	1	0.315153	0.795646	0.0291
	109	MKI67	28	1	0.31636	0.795646	0.0202
	110	MYBL2	43	1	0.31636	0.795646	0.0119
	111	CAB39	19	1	0.317995	0.795646	0.0108
	112	WRN	29	1	0.319636	0.795646	0.0126
	113	JAK2	32	1	0.319636	0.795646	0.01
	114	NDUFA12	102	1	0.325288	0.795646	0.0515
	115	USP8	1411	1	0.326553	0.795646	0.0978
	116	WASHC4	35	1	0.331141	0.795646	0.0044
	117	CD68	15	1	0.332763	0.795646	0.0108
	118	HK2	24	1	0.332763	0.795646	0.0105
	119	SLC27A1	15	1	0.332763	0.795646	0.0066
	120	MAPT	408	1	0.343931	0.798071	0.0326
	121	ITGA11	1044	1	0.346383	0.800943	0.1099
	122	MPC2	173	1	0.351173	0.806544	0.0323
	123	NUP62	287	1	0.371295	0.829482	0.0359
	124	TET2	176	1	0.372098	0.830573	0.0343
	125	H6PD	99	1	0.376339	0.837913	0.0208
	126	STAT3	251	1	0.378049	0.840576	0.015
	127	HSPA4	2117	1	0.383201	0.845887	0.0692
	128	MTOR	71	1	0.390168	0.845887	0.0311
	129	STAM2	254	1	0.395191	0.845887	0.0287
	130	CTCF	31	1	0.404373	0.845887	0.0269
	131	CCL5	656	1	0.410301	0.845887	0.0791
	132	HK1	38	1	0.417281	0.845887	0.0168
	133	ZNF682	27	1	0.418243	0.845887	0.0222
	134	SPIB	27	1	0.418911	0.845887	0.014
	135	AKT1S1	73	1	0.418911	0.845887	0.0128
	136	NFKB2	25	1	0.420342	0.845887	0.0186
	137	TLR4	17	1	0.42456	0.845887	0.0086
	138	AKT3	66	1	0.42547	0.845887	0.0094
	139	THBS2	25	1	0.426678	0.845887	0.01
	140	RBBP5	836	1	0.431742	0.845887	0.0647
	141	UMPS	459	1	0.433681	0.845887	0.0885
	142	TF	1724	1	0.434299	0.845887	0.0548
	143	PRKAB1	66	1	0.444429	0.850473	0.024
	144	CLSPN	434	1	0.446034	0.851515	0.0424
	145	TRAF1	84	1	0.448354	0.853384	0.0323
	146	CTSS	86	1	0.456288	0.860982	0.0331
	147	SDHC	279	1	0.45972	0.864113	0.019
	148	CD3G	608	1	0.462473	0.866511	0.043
	149	TPH1	1478	1	0.473848	0.876415	0.0918
	150	EPC1	341	1	0.478973	0.876415	0.0374
	151	HEXA	69	1	0.481919	0.876415	0.0331
	152	KMT2D	203	1	0.485226	0.876415	0.0421
	153	LEPR	138	1	0.493733	0.876415	0.0246
	154	COL6A1	16	1	0.493869	0.876415	0.0047
	155	TBC1D10B	20	1	0.493869	0.876415	0.003
	156	COX7B	1523	1	0.496403	0.878519	0.0635
	157	ATP6V1F	78	1	0.503368	0.884875	0.049
	158	ITGAM	107	1	0.51013	0.890829	0.0184
	159	GPX4	106	1	0.521916	0.892189	0.002
	160	NDUFA1	140	1	0.534838	0.892189	0.0451
	161	CCL4	126	1	0.537816	0.892189	0.0274
	162	TTPA	20	1	0.539648	0.892189	0.0009
	163	ASPA	415	1	0.544402	0.892189	0.0224
	164	NDUFB1	107	1	0.547872	0.892189	0.0206
	165	RICTOR	232	1	0.547978	0.892189	0.0466
	166	IFNG	70	1	0.549895	0.892189	0.0223
	167	NFE2L2	132	1	0.555016	0.892189	0.0341
	168	NOX4	74	1	0.555933	0.892189	0.0089
	169	NOS3	16	1	0.561532	0.892189	0.0162
	170	MYC	40	1	0.561532	0.892189	0.0124
	171	MAT1A	26	1	0.564225	0.892189	0.0082
	172	IDH2	1551	1	0.566881	0.892189	0.0683
	173	DUOX1	18	1	0.566925	0.892189	0.0097
	174	CCNB2	24	1	0.572342	0.892189	0.0053
	175	NOS2	24	1	0.572342	0.892189	0.003
	176	ZNF100	299	1	0.575559	0.892189	0.0188
	177	SMAD4	98	1	0.591544	0.897935	0.0079
	178	PRKAG2	39	1	0.602026	0.903124	0.0076
	179	SLC16A6	35	1	0.603834	0.903501	0.02
	180	NDUFA11	88	1	0.605754	0.903501	0.0075
	181	PAH	32	1	0.611091	0.906586	0.0076
	182	BLK	62	1	0.612911	0.906586	0.0029
	183	CDK9	84	1	0.63108	0.916439	0.0185
	184	EOMES	84	1	0.632457	0.91774	0.0168
	185	OGDH	129	1	0.637979	0.922664	0.0141
	186	CACNA1E	92	1	0.642134	0.925928	0.0116
	187	NDUFA3	133	1	0.64562	0.928545	0.0104
	188	ERN1	124	1	0.652074	0.934518	0.0104
	189	LCK	175	1	0.655188	0.936565	0.0381
	190	SLC2A3	352	1	0.659128	0.93978	0.0268
	191	XRCC2	31	1	0.66464	0.9413	0.0109
	192	RANBP2	163	1	0.669162	0.9413	0.0174
	193	BCL2A1	31	1	0.669243	0.9413	0.0119
	194	PSMC1	47	1	0.673859	0.9413	0.008
	195	PDK4	20	1	0.673859	0.9413	0.0076
	196	SOX2	37	1	0.673859	0.9413	0.0025
	197	ARID1A	343	1	0.674302	0.9413	0.0319
	198	CYP8B1	34	1	0.676171	0.9413	0.0038
	199	SEM1	348	1	0.70358	0.9413	0.0249
	200	PLCG1	108	1	0.717059	0.9413	0.0011
	201	COX5B	206	1	0.717861	0.9413	0.0088
	202	ERCC6	50	1	0.727952	0.9413	0.014
	203	NADK	50	1	0.740184	0.9413	0.0057
	204	KDM3B	48	1	0.74223	0.9413	0.0115
	205	POLR2A	65	1	0.74223	0.9413	0.0059
	206	BRCC3	34	1	0.744277	0.9413	0.0031
	207	G6PD	36	1	0.744479	0.9413	0.002
	208	FPR1	54	1	0.752483	0.9413	0.0007
	209	IRF4	42	1	0.765256	0.9413	0.0067
	210	DEPTOR	26	1	0.765256	0.9413	0.0048
	211	PTGS1	18	1	0.768659	0.9413	0.0039
	212	CD3E	304	1	0.778437	0.94685	0.0264
	213	BIRC3	1340	1	0.779594	0.947393	0.0265
	214	CS	90	1	0.780794	0.94776	0.0073
	215	ACACB	172	1	0.786538	0.9522	0.0006
	216	LAMTOR5	79	1	0.790639	0.955099	0.0159
	217	CD8B	134	1	0.81169	0.970424	0.0134
	218	NRAS	60	1	0.815478	0.9733	0.0122
	219	GBA	57	1	0.826752	0.97753	0.0212
	220	MGST3	88	1	0.829116	0.97753	0.0009
	221	HSF1	43	1	0.836683	0.97753	0.0132
	222	PRPS1	44	1	0.839323	0.97753	0.011
	223	PIK3CD	94	1	0.840987	0.97753	0.0178
	224	TBXAS1	37	1	0.847256	0.97753	0.0073
	225	CTLA4	105	1	0.854845	0.97753	0.0166
	226	COX5A	109	1	0.864421	0.97753	0.0285
	227	SMAD3	96	1	0.86527	0.97753	0.0079
	228	PRF1	205	1	0.869085	0.97753	0.0164
	229	CD28	119	1	0.88198	0.97753	0.0155
	230	SERINC1	295	1	0.893277	0.97753	0.0217
	231	GART	60	1	0.903289	0.97753	0.0053
	232	ADK	61	1	0.921463	0.97753	0.0026
	233	IDH3B	57	1	0.925585	0.97753	0.0052
	234	NCOA2	133	1	0.930181	0.97753	0.0057
	235	HADH	28	1	0.934544	0.97753	0.005
	236	MAP3K12	54	1	0.934544	0.97753	0.0027
	237	HERC1	161	1	0.935509	0.97753	0.0139
	238	CAD	159	1	0.936115	0.97753	0.0088
	239	PRIM2	35	1	0.941671	0.97753	0.0142
	240	SRM	32	1	0.941865	0.97753	0.005
	241	ITK	223	1	0.945245	0.97753	0.0128
	242	ENO1	223	1	0.949552	0.97753	0.0044
	243	SLC16A1	43	1	0.956954	0.97753	0.0004
	244	ATF4	79	1	0.958612	0.97753	0.0011
	245	POLE	23	1	0.96105	0.97753	0.0037
	246	KLRD1	303	1	0.968891	0.982036	0.0117
	247	PIK3CA	97	1	0.997092	0.997848	0.0038
	248	COX4I1	435	2	0.000307	0.296583	0.3525
	249	PSMA3	46	2	0.001109	0.377703	0.1129
	250	LDHB	330	2	0.002638	0.396692	0.2236
	251	PKM	82	2	0.007278	0.457191	0.0618
	252	LTB	261	2	0.007683	0.457191	0.2264
	253	TIGIT	36	2	0.007988	0.457191	0.091
	254	IMPDH1	31	2	0.008998	0.457191	0.0657
	255	LTA4H	47	2	0.009053	0.457328	0.0677
	256	GAPDH	472	2	0.009785	0.463273	0.2161
	257	ABCF1	148	2	0.010555	0.464884	0.1614
	258	CD3D	511	2	0.010814	0.464884	0.2773
	259	IDO1	24	2	0.011184	0.464884	0.0261
	260	ARPC4	176	2	0.016499	0.528506	0.117
	261	PIK3R3	19	2	0.020652	0.531556	0.0389
	262	GLS	54	2	0.020991	0.531556	0.0654
	263	ADAL	55	2	0.021165	0.531556	0.0647
	264	KAT6A	513	2	0.022713	0.531556	0.1932
	265	ITGB1	392	2	0.023099	0.531556	0.1835
	266	BAD	38	2	0.023406	0.532386	0.0582
	267	NDC1	24	2	0.02409	0.536399	0.0571
	268	PSME2	197	2	0.024217	0.536399	0.1443
	269	TP53	162	2	0.024934	0.540332	0.1049
	270	KLRK1	94	2	0.034338	0.608934	0.0945
	271	COX7C	491	2	0.038874	0.609356	0.1852
	272	PFKL	52	2	0.0389	0.609356	0.0692
	273	KLRB1	247	2	0.046773	0.635327	0.1147
	274	LAT	119	2	0.047588	0.635327	0.101
	275	CD63	61	2	0.048712	0.635327	0.0675
	276	PDP1	45	2	0.052386	0.635327	0.0435
	277	PRDX5	102	2	0.06182	0.635327	0.0785
	278	HLA-C	700	2	0.062063	0.635327	0.2308
	279	SLC2A5	23	2	0.062488	0.635327	0.0313
	280	EZH2	25	2	0.063753	0.635327	0.0214
	281	FABP5	28	2	0.064506	0.635327	0.0417
	282	GMPR2	42	2	0.06977	0.640549	0.052
	283	RPLP0	800	2	0.086391	0.683589	0.2274
	284	HLA-E	659	2	0.086731	0.683589	0.1893
	285	ATOX1	57	2	0.089324	0.683589	0.0614
	286	COX14	71	2	0.089726	0.683589	0.0622
	287	CD27	81	2	0.090293	0.683589	0.0641
	288	NME1	36	2	0.10491	0.697033	0.0329
	289	STAT1	209	2	0.107296	0.702313	0.1194
	290	UQCR11	190	2	0.108904	0.705836	0.0915
	291	SOS1	65	2	0.110668	0.708723	0.0547
	292	PSMD13	54	2	0.116327	0.708723	0.0402
	293	CTSA	69	2	0.11844	0.708723	0.041
	294	COX6B1	177	2	0.11932	0.708723	0.1087
	295	UQCRQ	230	2	0.142568	0.713108	0.0883
	296	ADA	60	2	0.143336	0.713108	0.0332
	297	IL2RA	24	2	0.143842	0.713108	0.0141
	298	ODC1	76	2	0.144533	0.713108	0.0534
	299	NSD1	120	2	0.153146	0.713108	0.0529
	300	TBX21	36	2	0.170724	0.713108	0.0453
	301	SREBF2	50	2	0.170724	0.713108	0.0419
	302	GABARAP	26	2	0.174259	0.713108	0.0206
	303	PDHA1	32	2	0.175527	0.713108	0.0248
	304	GNS	73	2	0.193239	0.724311	0.0568
	305	AMPD3	21	2	0.193407	0.724311	0.0244
	306	CPS1	13	2	0.193407	0.724311	0.0235
	307	HSD17B8	21	2	0.193407	0.724311	0.0167
	308	LAMB1	19	2	0.193407	0.724311	0.0142
	309	MS4A1	12	2	0.195173	0.724311	0.0136
	310	NEDD8	121	2	0.208679	0.740273	0.0825
	311	CD40LG	70	2	0.209161	0.740273	0.0456
	312	HLA-A	852	2	0.209856	0.741305	0.1756
	313	PIK3R1	273	2	0.21507	0.749099	0.0875
	314	TLR10	37	2	0.221559	0.749437	0.0147
	315	NPM1	213	2	0.221628	0.749437	0.0632
	316	KRAS	105	2	0.227204	0.749437	0.0421
	317	APRT	155	2	0.232247	0.749437	0.0613
	318	PEBP1	219	2	0.237631	0.749437	0.0808
	319	GPI	436	2	0.248575	0.761754	0.1311
	320	COPS6	69	2	0.249681	0.762409	0.0343
	321	PTGER4	147	2	0.25703	0.764112	0.0604
	322	RIMKLB	63	2	0.266824	0.768237	0.0221
	323	PTPRC	743	2	0.267453	0.769339	0.1207
	324	LAMA4	26	2	0.270813	0.77435	0.0199
	325	NDUFB2	161	2	0.278014	0.78778	0.0525
	326	PDCD1LG2	57	2	0.296179	0.795646	0.0354
	327	TFRC	110	2	0.299319	0.795646	0.0335
	328	A2M	65	2	0.312103	0.795646	0.0232
	329	BRCA1	44	2	0.318505	0.795646	0.0315
	330	OAZ1	245	2	0.321717	0.795646	0.0598
	331	NCOR1	260	2	0.323301	0.795646	0.0983
	332	TRAT1	152	2	0.324889	0.795646	0.0576
	333	MAP1LC3B	127	2	0.329035	0.795646	0.0265
	334	SLC16A7	80	2	0.338309	0.795646	0.0265
	335	CD244	29	2	0.34126	0.795646	0.0174
	336	SLC2A1	40	2	0.34126	0.795646	0.0063
	337	CD6	286	2	0.343485	0.797386	0.0879
	338	NDUFB11	104	2	0.354622	0.810529	0.0497
	339	GUSB	242	2	0.373095	0.832373	0.0457
	340	YWHAZ	981	2	0.386086	0.845887	0.1158
	341	MAPK1	121	2	0.386848	0.845887	0.0365
	342	CD247	148	2	0.388896	0.845887	0.0568
	343	COL6A3	31	2	0.399683	0.845887	0.0373
	344	ZNF136	54	2	0.401356	0.845887	0.0302
	345	HIF3A	37	2	0.406402	0.845887	0.0231
	346	ZNF675	45	2	0.408092	0.845887	0.0309
	347	IDH3A	19	2	0.408092	0.845887	0.0265
	348	HLA-DRB1	135	2	0.410974	0.845887	0.0451
	349	PGD	25	2	0.416606	0.845887	0.0193
	350	SLC3A2	76	2	0.41688	0.845887	0.0137
	351	RPL23	656	2	0.418095	0.845887	0.0854
	352	NDUFB10	83	2	0.428667	0.845887	0.0392
	353	PSMB1	110	2	0.429773	0.845887	0.0401
	354	PTK2	17	2	0.430229	0.845887	0.0225
	355	RPIA	24	2	0.432839	0.845887	0.0193
	356	PRKAB2	22	2	0.438086	0.845887	0.0106
	357	MRPS5	71	2	0.438639	0.84649	0.0448
	358	PPAT	30	2	0.440723	0.847043	0.0035
	359	STAT6	91	2	0.448092	0.853271	0.0412
	360	PSPH	43	2	0.459649	0.864113	0.0202
	361	KMT2E	327	2	0.461129	0.864788	0.0521
	362	FASN	48	2	0.467561	0.871625	0.0122
	363	PIK3R4	70	2	0.470519	0.874756	0.038
	364	COX6A1	115	2	0.471818	0.876091	0.034
	365	GLUL	63	2	0.477155	0.876415	0.0045
	366	CXCR6	73	2	0.477707	0.876415	0.0249
	367	TBP	43	2	0.48787	0.876415	0.029
	368	NUP205	38	2	0.490795	0.876415	0.024
	369	ACAP2	196	2	0.505296	0.886345	0.0641
	370	MYD88	90	2	0.510991	0.891086	0.0396
	371	NDUFA4	185	2	0.515484	0.892189	0.0251
	372	PRDX1	107	2	0.516095	0.892189	0.0295
	373	NDUFS7	106	2	0.518164	0.892189	0.0543
	374	INMT	100	2	0.521103	0.892189	0.0167
	375	DTL	23	2	0.524125	0.892189	0.0202
	376	ECHS1	30	2	0.526328	0.892189	0.016
	377	CYP1B1	46	2	0.528537	0.892189	0.0098
	378	PGM2	24	2	0.532967	0.892189	0.0133
	379	PRKAA1	99	2	0.535093	0.892189	0.0415
	380	SLC16A3	34	2	0.537417	0.892189	0.0035
	381	FCF1	118	2	0.53831	0.892189	0.0389
	382	GZMA	279	2	0.544175	0.892189	0.0263
	383	AK3	38	2	0.544345	0.892189	0.0011
	384	PSMA7	269	2	0.55648	0.892189	0.0537
	385	CD163	29	2	0.572342	0.892189	0.0063
	386	KIF2C	29	2	0.572342	0.892189	0.0009
	387	PTEN	1878	2	0.572361	0.892189	0.1154
	388	ATF7	32	2	0.572482	0.892189	0.0224
	389	PTPN5	14	2	0.579945	0.892189	0.0076
	390	CA12	245	2	0.591919	0.898062	0.0438
	391	NDUFA13	159	2	0.598244	0.901096	0.0093
	392	GLUD1	96	2	0.617378	0.908325	0.0393
	393	SAP130	54	2	0.618386	0.908325	0.011
	394	KYNU	271	2	0.619276	0.908718	0.0362
	395	BCL2	141	2	0.622843	0.910257	0.0328
	396	APOE	198	2	0.622903	0.910257	0.0607
	397	NDUFB8	91	2	0.625583	0.912027	0.0268
	398	CD4	140	2	0.628329	0.914137	0.0258
	399	TRAF6	83	2	0.631126	0.916439	0.0247
	400	CD84	141	2	0.633551	0.918627	0.0306
	401	PSMB3	81	2	0.641005	0.925058	0.0124
	402	AP2S1	72	2	0.645471	0.928458	0.017
	403	NDUFA6	111	2	0.653372	0.935362	0.0179
	404	NCR1	252	2	0.654835	0.936426	0.0073
	405	CACNA1A	2049	2	0.664401	0.9413	0.0243
	406	TPR	178	2	0.685986	0.9413	0.0095
	407	CD274	17	2	0.692824	0.9413	0.0102
	408	HACD2	32	2	0.692824	0.9413	0.0086
	409	NRF1	27	2	0.695771	0.9413	0.0063
	410	SOD1	194	2	0.697475	0.9413	0.0011
	411	TYMP	23	2	0.698723	0.9413	0.0016
	412	UBB	354	2	0.70668	0.9413	0.049
	413	SREBF1	23	2	0.715933	0.9413	0.0144
	414	SOS2	32	2	0.720664	0.9413	0.022
	415	PPARGC1A	36	2	0.720664	0.9413	0.0171
	416	EEA1	179	2	0.721864	0.9413	0.0201
	417	ACAT1	29	2	0.723034	0.9413	0.0191
	418	APOB	23	2	0.725406	0.9413	0.0091
	419	TK2	26	2	0.727781	0.9413	0.0117
	420	PSMB10	41	2	0.732479	0.9413	0.0274
	421	LAG3	38	2	0.732539	0.9413	0.0044
	422	TNF	98	2	0.735079	0.9413	0.016
	423	ARF5	87	2	0.735782	0.9413	0.0253
	424	FNIP1	164	2	0.740528	0.9413	0.0185
	425	TFAM	47	2	0.742487	0.9413	0.0154
	426	UQCR10	140	2	0.744061	0.9413	0.02
	427	ARID2	119	2	0.750116	0.9413	0.0126
	428	NDUFB7	99	2	0.750864	0.9413	0.019
	429	HIF1A	107	2	0.752355	0.9413	0.0137
	430	WDR45	34	2	0.755567	0.9413	0.0018
	431	AGK	39	2	0.758656	0.9413	0.0102
	432	FNIP2	73	2	0.759595	0.9413	0.0098
	433	ITGB2	305	2	0.762736	0.9413	0.0301
	434	MS4A2	61	2	0.76718	0.9413	0.0008
	435	COL4A1	21	2	0.768659	0.9413	0.0009
	436	RPTOR	115	2	0.776485	0.945247	0.0359
	437	DNAJC14	46	2	0.809784	0.968475	0.0027
	438	NR2F1	280	2	0.81781	0.975482	0.0401
	439	ASH1L	127	2	0.830916	0.97753	0.0149
	440	HLA-DQA1	60	2	0.842806	0.97753	0.0055
	441	PPM1A	139	2	0.850126	0.97753	0.0068
	442	FANCI	24	2	0.852553	0.97753	0.0069
	443	SHMT2	28	2	0.852553	0.97753	0.0023
	444	CCND1	48	2	0.852553	0.97753	0.0005
	445	USP39	28	2	0.863166	0.97753	0.0079
	446	PDK1	1007	2	0.869982	0.97753	0.0304
	447	PDPK1	90	2	0.89218	0.97753	0.0044
	448	SQSTM1	80	2	0.893679	0.97753	0.0025
	449	NDUFS8	80	2	0.898838	0.97753	0.0148
	450	MTF1	76	2	0.902731	0.97753	0.0029
	451	GCLC	35	2	0.903728	0.97753	0.0275
	452	KMT2A	366	2	0.906127	0.97753	0.0069
	453	ZNF91	50	2	0.909676	0.97753	0.0093
	454	TIMELESS	44	2	0.909676	0.97753	0.0049
	455	ADH6	49	2	0.910828	0.97753	0.0086
	456	RRM2	42	2	0.917936	0.97753	0.0045
	457	SEC13	39	2	0.922678	0.97753	0.0029
	458	NOS1	165	2	0.923327	0.97753	0.0143
	459	ICOS	115	2	0.92505	0.97753	0.0039
	460	GPS1	57	2	0.932388	0.97753	0.0054
	461	MAPK8	39	2	0.933164	0.97753	0.0077
	462	RUNX1	307	2	0.939218	0.97753	0.0406
	463	TECR	118	2	0.940927	0.97753	0.0121
	464	UCK2	306	2	0.941805	0.97753	0.0162
	465	RBKS	22	2	0.941865	0.97753	0.0003
	466	RIMKLA	53	2	0.946284	0.97753	0.0045
	467	CD36	15	2	0.952859	0.97753	0.004
	468	PFKM	10	2	0.952859	0.97753	0.004
	469	CARD11	25	2	0.952859	0.97753	0.0012
	470	ABL1	32	2	0.952859	0.97753	0.0008
	471	CYP1A2	54	2	0.958612	0.97753	0.0072
	472	VPS28	115	2	0.96191	0.977959	0.001
	473	EGFR	74	2	0.964007	0.979037	0.002
	474	RPS6KB1	51	2	0.967604	0.981502	0.0072
	475	LAMTOR4	107	2	0.981101	0.989052	0.0056

## Sheet: S7 GO Pathways enriched for S6
	Supplemental Table 5. Top 10 GO Biological Processes enriched for by genes higher in CGC+ CD8+ and non-CGC+ CD8+ T cells
	CGC+ CD8+ T cell
	GO Term	p-value	q-value	overlap_genes
1	organic acid catabolic process (GO:0016054)	0.000146	0.030834	[GADL1, TXN2]
2	regulation of type B pancreatic cell development (GO:2000074)	0.000183	0.030834	[GSK3B, CLOCK]
3	sulfur amino acid catabolic process (GO:0000098)	0.000183	0.030834	[GADL1, TXN2]
4	carnitine shuttle (GO:0006853)	0.000223	0.030834	[CPT1A, PRKAA2]
5	purine nucleoside monophosphate biosynthetic process (GO:0009127)	0.000267	0.030834	[IMPDH2, GMPS]
6	ribonucleoside monophosphate biosynthetic process (GO:0009156)	0.000367	0.030834	[IMPDH2, GMPS]
7	regulation of glycolytic process (GO:0006110)	0.000415	0.030834	[PRKAA2, INSR, SLC2A6]
8	neuron projection organization (GO:0106027)	0.000483	0.030834	[GSK3B, INSR]
9	purine ribonucleoside monophosphate biosynthetic process (GO:0009168)	0.000483	0.030834	[IMPDH2, GMPS]
10	regulation of mitochondrial outer membrane permeabilization involved in apoptotic signaling pathway (GO:1901028)	0.000614	0.030834	[GSK3B, ACAA2]
	non-CGC+ CD8+ T cells
	GO Term	p-value	q-value	overlap_genes
1	regulation of immune response (GO:0050776)	1e-06	0.000436	[ITGB1, KLRK1, KLRB1, HLA-C, CD3D, HLA-E]
2	cytokine-mediated signaling pathway (GO:0019221)	3e-06	0.000436	[ITGB1, PSMA3, RPLP0, HLA-C, PSME2, CD27, LTB, TP53, HLA-E]
3	tumor necrosis factor-mediated signaling pathway (GO:0033209)	3e-06	0.000436	[PSMA3, PSME2, CD27, LTB, TP53]
4	neutrophil degranulation (GO:0043312)	4e-06	0.000436	[CD63, PFKL, PKM, FABP5, IMPDH1, HLA-C, LTA4H, SLC2A5]
5	pyruvate metabolic process (GO:0006090)	4e-06	0.000436	[LDHB, PFKL, PKM, GAPDH]
6	neutrophil activation involved in immune response (GO:0002283)	4e-06	0.000436	[CD63, PFKL, PKM, FABP5, IMPDH1, HLA-C, LTA4H, SLC2A5]
7	neutrophil mediated immunity (GO:0002446)	5e-06	0.000436	[CD63, PFKL, PKM, FABP5, IMPDH1, HLA-C, LTA4H, SLC2A5]
8	antigen processing and presentation of exogenous peptide antigen via MHC class I, TAP-dependent (GO:0002479)	1.4e-05	0.000969	[PSMA3, HLA-C, PSME2, HLA-E]
9	glucose catabolic process to pyruvate (GO:0061718)	1.5e-05	0.000969	[PFKL, PKM, GAPDH]
10	canonical glycolysis (GO:0061621)	1.5e-05	0.000969	[PFKL, PKM, GAPDH]
	An adjusted p-value, q-value is calculated using the Benjamini-Hochberg method for correction for multiple hypotheses testing

## Sheet: S8 PBMC CGC+ CD4+ vs. CGC+ CD8+
		Supplemental Table 6. Differential gene expression of metabolic genes
		PBMC: CD4+ CGChi vs. CD8+ CGC+
		Genes	No of cells		Group	p-value	p-adjusted	fold change
	1	BCL2	141	0	1	0.003354	0.946803	0.1266
	2	ICOS	115	0	1	0.016183	0.946803	0.0652
	3	IDO1	24	0	1	0.016382	0.946803	0.0272
	4	CD244	29	0	1	0.016709	0.946803	0.0551
	5	BIRC3	1340	0	1	0.017639	0.946803	0.2432
	6	LAMB1	19	0	1	0.030245	0.946803	0.0462
	7	CTLA4	105	0	1	0.032626	0.946803	0.0941
	8	PDHA1	32	0	1	0.037272	0.946803	0.0436
	9	SLC16A1	43	0	1	0.037564	0.946803	0.0433
	10	PDP1	45	0	1	0.037724	0.946803	0.0583
	11	GPS1	57	0	1	0.048742	0.946803	0.0567
	12	IL2RA	24	0	1	0.050245	0.946803	0.0311
	13	PSMD13	54	0	1	0.051503	0.946803	0.0788
	14	KLRB1	247	0	1	0.053129	0.946803	0.1232
	15	ADA	60	0	1	0.057278	0.946803	0.0664
	16	GLUL	63	0	1	0.061302	0.946803	0.0566
	17	PRDX5	102	0	1	0.068607	0.946803	0.0604
	18	PSMC1	47	0	1	0.069271	0.946803	0.0463
	19	CS	90	0	1	0.076592	0.946803	0.0392
	20	PLCG1	108	0	1	0.079235	0.946803	0.0798
	21	SLC2A5	23	0	1	0.084617	0.946803	0.0269
	22	LDHB	330	0	1	0.085228	0.946803	0.1352
	23	HACD2	32	0	1	0.089647	0.946803	0.0368
	24	GABARAP	26	0	1	0.0923	0.946803	0.0348
	25	CD36	15	0	1	0.092969	0.946803	0.0286
	26	IMPDH1	31	0	1	0.093093	0.946803	0.0219
	27	A2M	65	0	1	0.09349	0.946803	0.0404
	28	L2HGDH	321	0	1	0.10847	0.946803	0.0687
	29	INMT	100	0	1	0.113285	0.946803	0.0524
	30	SEM1	348	0	1	0.143641	0.946803	0.0749
	31	ZNF136	54	0	1	0.148706	0.946803	0.0323
	32	NDUFB2	161	0	1	0.154343	0.946803	0.065
	33	NSD1	120	0	1	0.164704	0.946803	0.0582
	34	PDK1	1007	0	1	0.165897	0.946803	0.1541
	35	CYP1B1	46	0	1	0.172855	0.946803	0.0276
	36	MAPK8	39	0	1	0.178259	0.946803	0.0203
	37	CTSA	69	0	1	0.183737	0.946803	0.0355
	38	KAT6A	513	0	1	0.187623	0.946803	0.0875
	39	SERINC1	295	0	1	0.189307	0.946803	0.0805
	40	BAD	38	0	1	0.19986	0.946803	0.0242
	41	COPS6	69	0	1	0.227475	0.946803	0.0355
	42	NDC1	24	0	1	0.22777	0.946803	0.0063
	43	COL6A1	16	0	1	0.23532	0.946803	0.0167
	44	MS4A1	12	0	1	0.237244	0.946803	0.0168
	45	PTPN5	14	0	1	0.237244	0.946803	0.0111
	46	PIK3R3	19	0	1	0.23918	0.946803	0.0097
	47	AMPD3	21	0	1	0.23918	0.946803	0.0082
	48	ITGAM	107	0	1	0.24094	0.946803	0.0792
	49	ARID2	119	0	1	0.247668	0.946803	0.0382
	50	STAT3	251	0	1	0.25419	0.946803	0.0798
	51	COX14	71	0	1	0.259638	0.946803	0.0312
	52	GAPDH	472	0	1	0.264384	0.947596	0.073
	53	CYBB	404	0	1	0.281454	0.955875	0.0827
	54	ITK	223	0	1	0.284533	0.955875	0.0408
	55	RPL23	656	0	1	0.289859	0.955875	0.0955
	56	CD40LG	70	0	1	0.291137	0.955875	0.0468
	57	PSMB1	110	0	1	0.292955	0.955875	0.0452
	58	ACAA2	723	0	1	0.295919	0.955875	0.0913
	59	HIF1A	107	0	1	0.298994	0.955875	0.0401
	60	NR2F1	280	0	1	0.308701	0.955875	0.0462
	61	POLR2A	65	0	1	0.31173	0.955875	0.0146
	62	RPLP0	800	0	1	0.318671	0.955875	0.1539
	63	EPC1	341	0	1	0.33235	0.955875	0.0381
	64	TRAF6	83	0	1	0.336222	0.955875	0.022
	65	NDUFA3	133	0	1	0.339409	0.955875	0.034
	66	NOS2	24	0	1	0.342666	0.955875	0.0244
	67	CCNB2	24	0	1	0.342666	0.955875	0.0239
	68	ADAL	55	0	1	0.34419	0.955875	0.0134
	69	MYC	40	0	1	0.34572	0.955875	0.0175
	70	DUOX1	18	0	1	0.347253	0.955875	0.016
	71	OGDH	129	0	1	0.351198	0.955875	0.0231
	72	COX7C	491	0	1	0.356201	0.955875	0.085
	73	NDUFA13	159	0	1	0.362419	0.955875	0.0383
	74	MAT2A	104	0	1	0.366774	0.955875	0.0604
	75	CD6	286	0	1	0.367153	0.955875	0.0478
	76	TP53	162	0	1	0.375604	0.955875	0.0325
	77	ASPA	415	0	1	0.376895	0.955875	0.0525
	78	RIMKLB	63	0	1	0.37742	0.955875	0.0096
	79	GZMH	278	0	1	0.397844	0.955875	0.059
	80	ARPC4	176	0	1	0.403671	0.955875	0.0387
	81	FANCD2	198	0	1	0.410633	0.955875	0.0353
	82	CD274	17	0	1	0.415589	0.955875	0.0112
	83	NRF1	27	0	1	0.415589	0.955875	0.0102
	84	ATOX1	57	0	1	0.417463	0.955875	0.0241
	85	TYMP	23	0	1	0.417567	0.955875	0.0126
	86	ASH1L	127	0	1	0.417602	0.955875	0.026
	87	IRF4	42	0	1	0.421542	0.955875	0.0105
	88	RBBP5	836	0	1	0.423273	0.955875	0.0769
	89	LAMTOR4	107	0	1	0.427196	0.955875	0.0009
	90	PFKL	52	0	1	0.428085	0.955875	0.0262
	91	H6PD	99	0	1	0.440681	0.955875	0.0197
	92	MAPK1	121	0	1	0.444616	0.955875	0.0101
	93	AR	540	0	1	0.450853	0.955875	0.0857
	94	APOE	198	0	1	0.456206	0.955875	0.0209
	95	GMPS	453	0	1	0.473202	0.955875	0.0581
	96	RPTOR	115	0	1	0.4832	0.955875	0.0608
	97	AKT1S1	73	0	1	0.487474	0.955875	0.0222
	98	KDM3B	48	0	1	0.490334	0.955875	0.0191
	99	AKT3	66	0	1	0.496079	0.955875	0.0165
	100	YWHAZ	981	0	1	0.502448	0.955875	0.0702
	101	NDUFA6	111	0	1	0.502762	0.955875	0.0284
	102	NDUFB11	104	0	1	0.503892	0.955875	0.0514
	103	HLA-A	852	0	1	0.50494	0.955875	0.0728
	104	RPIA	24	0	1	0.507988	0.955875	0.0054
	105	CCND1	48	0	1	0.508573	0.955875	0.0198
	106	POLE	23	0	1	0.510694	0.955875	0.0072
	107	HK2	24	0	1	0.510694	0.955875	0.0054
	108	CD68	15	0	1	0.510694	0.955875	0.0047
	109	PPAT	30	0	1	0.510694	0.955875	0.004
	110	PRKAB2	22	0	1	0.513408	0.955875	0.0013
	111	COL6A3	31	0	1	0.517673	0.955875	0.0137
	112	LTB	261	0	1	0.519391	0.955875	0.0416
	113	ACSF3	35	0	1	0.521337	0.955875	0.0102
	114	TRAT1	152	0	1	0.523049	0.956111	0.0254
	115	TRAF1	84	0	1	0.526447	0.957596	0.0041
	116	MAPT	408	0	1	0.574601	0.964755	0.0363
	117	NDUFB1	107	0	1	0.577699	0.964755	0.0208
	118	ITGB1	392	0	1	0.583857	0.964755	0.0263
	119	CAD	159	0	1	0.585809	0.964755	0.0163
	120	AP2S1	72	0	1	0.586299	0.964755	0.0218
	121	ZNF91	50	0	1	0.590981	0.964755	0.0076
	122	GNLY	371	0	1	0.606825	0.964755	0.0465
	123	LAMA4	26	0	1	0.630423	0.964755	0.0139
	124	KPNA2	124	0	1	0.632277	0.964755	0.0118
	125	TFRC	110	0	1	0.632842	0.964755	0.0197
	126	UCK2	306	0	1	0.63673	0.964755	0.0093
	127	EZH2	25	0	1	0.638265	0.964755	0.006
	128	MAT1A	26	0	1	0.639539	0.964755	0.002
	129	MS4A2	61	0	1	0.653352	0.964755	0.0009
	130	SMAD3	96	0	1	0.66143	0.964755	0.0096
	131	MPC2	173	0	1	0.665202	0.964755	0.0067
	132	PSME2	197	0	1	0.67326	0.964755	0.024
	133	MSH2	280	0	1	0.676872	0.964755	0.0233
	134	MYBL2	43	0	1	0.689353	0.964755	0.0178
	135	NEDD8	121	0	1	0.698038	0.964755	0.0118
	136	DEPTOR	26	0	1	0.698084	0.964755	0.0011
	137	HADH	28	0	1	0.703238	0.964755	0.0118
	138	COX5A	109	0	1	0.703721	0.964755	0.0103
	139	ALDH2	376	0	1	0.704336	0.964755	0.02
	140	NOS1	165	0	1	0.712943	0.964755	0.0017
	141	NDUFA4	185	0	1	0.722304	0.964755	0.0221
	142	KMT2A	366	0	1	0.723431	0.964755	0.012
	143	RRAGC	125	0	1	0.732635	0.964755	0.0405
	144	GPX4	106	0	1	0.733303	0.964755	0.0135
	145	SPIB	27	0	1	0.7402	0.964755	0.0076
	146	PSMA7	269	0	1	0.741469	0.964755	0.0288
	147	FANCI	24	0	1	0.749204	0.964755	0.0029
	148	NADK	50	0	1	0.750919	0.964755	0.0052
	149	TK2	26	0	1	0.756486	0.964755	0.0004
	150	USP39	28	0	1	0.758919	0.964755	0.0081
	151	APOB	23	0	1	0.758919	0.964755	0.0014
	152	FPR1	54	0	1	0.761686	0.964755	0.0042
	153	NADK2	138	0	1	0.76702	0.964755	0.0192
	154	GZMA	279	0	1	0.768411	0.964755	0.0253
	155	TPR	178	0	1	0.76984	0.964755	0.0122
	156	DNAJC14	46	0	1	0.776571	0.964755	0.0113
	157	SLC2A14	16	0	1	0.779974	0.964755	0.0146
	158	RPS6KB2	27	0	1	0.779974	0.964755	0.011
	159	PSMA3	46	0	1	0.782873	0.964755	0.0128
	160	PSPH	43	0	1	0.784359	0.964755	0.0077
	161	GSK3B	103	0	1	0.786716	0.964755	0.0183
	162	CACNA1A	2049	0	1	0.788575	0.964755	0.0705
	163	UQCRQ	230	0	1	0.791157	0.964755	0.0017
	164	CBL	125	0	1	0.797218	0.964755	0.0148
	165	CD247	148	0	1	0.80957	0.967508	0.0126
	166	RIMKLA	53	0	1	0.809768	0.967525	0.0097
	167	CXCR6	73	0	1	0.811597	0.968615	0.0141
	168	BRCA2	140	0	1	0.833782	0.9831	0.0114
	169	ACAT1	29	0	1	0.834027	0.9831	0.0149
	170	NDUFA11	88	0	1	0.836108	0.984261	0.0053
	171	CD4	140	0	1	0.838968	0.985577	0.0032
	172	FCF1	118	0	1	0.847227	0.985604	0.0144
	173	SHMT2	28	0	1	0.848072	0.985604	0.0046
	174	NCOR1	260	0	1	0.851215	0.985604	0.0111
	175	ZNF675	45	0	1	0.855113	0.985604	0.0035
	176	COX6A1	115	0	1	0.858751	0.985604	0.0151
	177	REST	190	0	1	0.860388	0.985604	0.0093
	178	TET2	176	0	1	0.863641	0.985604	0.0013
	179	CD84	141	0	1	0.868346	0.985604	0.0121
	180	CTSW	169	0	1	0.870516	0.985604	0.0176
	181	CD276	53	0	1	0.873865	0.985604	0.0073
	182	CMKLR1	28	0	1	0.877901	0.985604	0.0093
	183	COX6B1	177	0	1	0.880189	0.985604	0.0212
	184	MYBL1	31	0	1	0.885959	0.985604	0.026
	185	RUNX1	307	0	1	0.891402	0.985604	0.0184
	186	GRIN1	1322	0	1	0.9008	0.985604	0.0017
	187	CD3E	304	0	1	0.923671	0.985604	0.0104
	188	CA12	245	0	1	0.934673	0.985604	0.0014
	189	EGFR	74	0	1	0.93559	0.985604	0.0012
	190	NDUFB8	91	0	1	0.936589	0.985604	0.0055
	191	COX4I1	435	0	1	0.936781	0.985604	0.0303
	192	GNS	73	0	1	0.938886	0.985604	0.0006
	193	MGST3	88	0	1	0.950172	0.985604	0.0151
	194	SOS1	65	0	1	0.951081	0.985604	0.0078
	195	PSMB3	81	0	1	0.953383	0.985604	0.0109
	196	JAK2	32	0	1	0.958318	0.985604	0.0066
	197	NOS3	16	0	1	0.958733	0.985604	0.0013
	198	NFE2L2	132	0	1	0.961574	0.985604	0.0164
	199	CD163	29	0	1	0.964231	0.985604	0.0063
	200	GCLC	35	0	1	0.965073	0.985604	0.0124
	201	TBX21	36	0	1	0.969577	0.985604	0.0151
	202	KIF2C	29	0	1	0.969731	0.985604	0.0072
	203	SLC27A1	15	0	1	0.974779	0.985604	0.0053
	204	CARD11	25	0	1	0.974779	0.985604	0.005
	205	ABL1	32	0	1	0.974779	0.985604	0.0035
	206	THBS1	259	0	1	0.998257	0.998681	0.0248
	207	CD8A	246	0	2	0.000961	0.946803	0.224
	208	AKT2	195	0	2	0.015955	0.946803	0.0952
	209	CACNG2	75	0	2	0.016662	0.946803	0.0542
	210	COX5B	206	0	2	0.016743	0.946803	0.1339
	211	SCD	256	0	2	0.016769	0.946803	0.1303
	212	MAP2K3	65	0	2	0.021044	0.946803	0.0444
	213	TECR	118	0	2	0.021104	0.946803	0.0752
	214	ACAP2	196	0	2	0.022154	0.946803	0.1148
	215	SDHC	279	0	2	0.02539	0.946803	0.089
	216	IL21R	69	0	2	0.028772	0.946803	0.0502
	217	CCL5	656	0	2	0.031054	0.946803	0.2482
	218	UQCR10	140	0	2	0.032063	0.946803	0.0979
	219	STAT6	91	0	2	0.048174	0.946803	0.0668
	220	KANSL1	164	0	2	0.051818	0.946803	0.0957
	221	WDR45	34	0	2	0.054289	0.946803	0.037
	222	SLC7A5	62	0	2	0.054289	0.946803	0.0363
	223	PRKAB1	66	0	2	0.079703	0.946803	0.0456
	224	CD3G	608	0	2	0.089278	0.946803	0.1192
	225	ENO1	223	0	2	0.091356	0.946803	0.0601
	226	SAP130	54	0	2	0.101177	0.946803	0.0362
	227	PRKAG2	39	0	2	0.103431	0.946803	0.0353
	228	PIK3R4	70	0	2	0.104001	0.946803	0.0241
	229	LAG3	38	0	2	0.104533	0.946803	0.0321
	230	NFKB2	25	0	2	0.104533	0.946803	0.0315
	231	PGD	25	0	2	0.104533	0.946803	0.0279
	232	TLR10	37	0	2	0.104533	0.946803	0.0236
	233	TLR4	17	0	2	0.104533	0.946803	0.0176
	234	IDH2	1551	0	2	0.105632	0.946803	0.1603
	235	HSPA4	2117	0	2	0.107756	0.946803	0.1464
	236	ZNF708	52	0	2	0.108509	0.946803	0.0418
	237	NDUFB7	99	0	2	0.108997	0.946803	0.0646
	238	ERN1	124	0	2	0.11961	0.946803	0.0629
	239	SLC7A11	91	0	2	0.128038	0.946803	0.0501
	240	BRAF	758	0	2	0.129622	0.946803	0.1163
	241	VHL	299	0	2	0.135307	0.946803	0.0819
	242	SH2D1A	94	0	2	0.136483	0.946803	0.0655
	243	ERCC6	50	0	2	0.136912	0.946803	0.032
	244	CTCF	31	0	2	0.13841	0.946803	0.0318
	245	PSMB10	41	0	2	0.142117	0.946803	0.0405
	246	HK3	809	0	2	0.142409	0.946803	0.1715
	247	GLUD1	96	0	2	0.143769	0.946803	0.0373
	248	RPS6KB1	51	0	2	0.14535	0.946803	0.0367
	249	SLC1A5	17	0	2	0.146936	0.946803	0.0157
	250	DTL	23	0	2	0.146936	0.946803	0.0154
	251	VEGFA	14	0	2	0.146936	0.946803	0.0129
	252	FDX1	267	0	2	0.1492	0.946803	0.0839
	253	SLC2A6	59	0	2	0.165337	0.946803	0.0503
	254	SQSTM1	80	0	2	0.17733	0.946803	0.0393
	255	ITGA1	32	0	2	0.186803	0.946803	0.0314
	256	GMPR2	42	0	2	0.189819	0.946803	0.0244
	257	NT5E	17	0	2	0.190832	0.946803	0.0306
	258	GNG12	39	0	2	0.191849	0.946803	0.0158
	259	RICTOR	232	0	2	0.192488	0.946803	0.053
	260	CD3D	511	0	2	0.203956	0.946803	0.1159
	261	SOD2	547	0	2	0.206899	0.946803	0.0935
	262	EEA1	179	0	2	0.207986	0.946803	0.0733
	263	PTGS1	18	0	2	0.209529	0.946803	0.0118
	264	COL4A1	21	0	2	0.209529	0.946803	0.0118
	265	LEPR	138	0	2	0.212697	0.946803	0.0448
	266	PGK1	255	0	2	0.21753	0.946803	0.0619
	267	LDHA	262	0	2	0.220645	0.946803	0.0498
	268	GART	60	0	2	0.232351	0.946803	0.0389
	269	PIK3CA	97	0	2	0.233333	0.946803	0.0373
	270	TLR7	50	0	2	0.238432	0.946803	0.0232
	271	PRKAA1	99	0	2	0.240592	0.946803	0.0404
	272	KLRK1	94	0	2	0.248758	0.946803	0.0336
	273	NUP205	38	0	2	0.2524	0.946803	0.0283
	274	TFAM	47	0	2	0.256669	0.946803	0.0197
	275	PAH	32	0	2	0.256669	0.946803	0.0179
	276	SLC3A1	397	0	2	0.257605	0.946803	0.062
	277	ATF7IP	347	0	2	0.258314	0.946803	0.0601
	278	MKI67	28	0	2	0.258435	0.946803	0.0305
	279	PDK4	20	0	2	0.258435	0.946803	0.0205
	280	BRCA1	44	0	2	0.258435	0.946803	0.0201
	281	XRCC2	31	0	2	0.258435	0.946803	0.0164
	282	PRIM2	35	0	2	0.261138	0.946803	0.0218
	283	GRAP2	1264	0	2	0.26161	0.946803	0.1071
	284	SREBF2	50	0	2	0.262498	0.946803	0.0216
	285	GBA	57	0	2	0.264964	0.947596	0.0412
	286	MAP3K12	54	0	2	0.26523	0.947596	0.0136
	287	CPT1A	688	0	2	0.269392	0.955875	0.0865
	288	RUNX2	855	0	2	0.270957	0.955875	0.0905
	289	HSPA2	81	0	2	0.271938	0.955875	0.0209
	290	RRM1	143	0	2	0.273132	0.955875	0.0459
	291	TF	1724	0	2	0.281634	0.955875	0.1395
	292	CDK9	84	0	2	0.282184	0.955875	0.0456
	293	GPI	436	0	2	0.291441	0.955875	0.0649
	294	ARID1B	282	0	2	0.292123	0.955875	0.0509
	295	ATF4	79	0	2	0.295013	0.955875	0.0368
	296	ATG2B	83	0	2	0.302422	0.955875	0.0312
	297	FNIP1	164	0	2	0.304368	0.955875	0.0422
	298	CYP1A2	54	0	2	0.304562	0.955875	0.0188
	299	PFKM	10	0	2	0.306041	0.955875	0.0089
	300	PTK2	17	0	2	0.306041	0.955875	0.0082
	301	FABP5	28	0	2	0.306041	0.955875	0.007
	302	ME2	1697	0	2	0.308218	0.955875	0.1034
	303	FAHD1	73	0	2	0.308965	0.955875	0.0198
	304	USP8	1411	0	2	0.319269	0.955875	0.0869
	305	HK1	38	0	2	0.332805	0.955875	0.0224
	306	AGK	39	0	2	0.34363	0.955875	0.0132
	307	FNIP2	73	0	2	0.343654	0.955875	0.023
	308	IDH3B	57	0	2	0.346371	0.955875	0.0137
	309	COX7B	1523	0	2	0.348941	0.955875	0.1327
	310	CBR4	267	0	2	0.356961	0.955875	0.0314
	311	TIGIT	36	0	2	0.358836	0.955875	0.0159
	312	ALDOA	14	0	2	0.360645	0.955875	0.0147
	313	FCAR	14	0	2	0.360645	0.955875	0.0131
	314	IDH3A	19	0	2	0.362461	0.955875	0.0148
	315	PRPS1	44	0	2	0.364282	0.955875	0.013
	316	SREBF1	23	0	2	0.364282	0.955875	0.0051
	317	TKT	51	0	2	0.374239	0.955875	0.0312
	318	ODC1	76	0	2	0.378058	0.955875	0.0322
	319	GOT2	45	0	2	0.383187	0.955875	0.0217
	320	ZNF100	299	0	2	0.39818	0.955875	0.064
	321	SOD1	194	0	2	0.398496	0.955875	0.0461
	322	NCR1	252	0	2	0.400318	0.955875	0.0309
	323	SERINC3	88	0	2	0.405614	0.955875	0.023
	324	KLRD1	303	0	2	0.409895	0.955875	0.0762
	325	NOX4	74	0	2	0.421149	0.955875	0.0181
	326	SLC2A1	40	0	2	0.421542	0.955875	0.0006
	327	SMAD4	98	0	2	0.427763	0.955875	0.0163
	328	CD27	81	0	2	0.429824	0.955875	0.0197
	329	HNF4A	179	0	2	0.432089	0.955875	0.0192
	330	HLA-DQA1	60	0	2	0.432321	0.955875	0.0134
	331	ITGA11	1044	0	2	0.433217	0.955875	0.0919
	332	IDH3G	37	0	2	0.433573	0.955875	0.0175
	333	NAT8L	24	0	2	0.435559	0.955875	0.0222
	334	PCLAF	163	0	2	0.44021	0.955875	0.0404
	335	MLYCD	23	0	2	0.440566	0.955875	0.0163
	336	ACOX1	257	0	2	0.447966	0.955875	0.0363
	337	AK3	38	0	2	0.450676	0.955875	0.0001
	338	GUSB	242	0	2	0.451285	0.955875	0.0572
	339	GZMB	166	0	2	0.466287	0.955875	0.0597
	340	CLOCK	1154	0	2	0.466588	0.955875	0.1073
	341	HSD17B8	21	0	2	0.469651	0.955875	0.0038
	342	TBC1D10B	20	0	2	0.469651	0.955875	0.003
	343	CPS1	13	0	2	0.469651	0.955875	0.002
	344	BLK	62	0	2	0.479729	0.955875	0.0216
	345	SLC16A6	35	0	2	0.485851	0.955875	0.028
	346	MRPS5	71	0	2	0.486627	0.955875	0.0169
	347	PDPK1	90	0	2	0.487774	0.955875	0.0111
	348	CD63	61	0	2	0.492016	0.955875	0.0203
	349	TBP	43	0	2	0.493563	0.955875	0.0124
	350	ECHS1	30	0	2	0.495623	0.955875	0.0106
	351	ITGB5	12	0	2	0.495623	0.955875	0.0102
	352	CACNA1E	92	0	2	0.495847	0.955875	0.0079
	353	PGM2	24	0	2	0.498014	0.955875	0.0121
	354	ALOX5	17	0	2	0.498014	0.955875	0.0112
	355	WASHC4	35	0	2	0.506037	0.955875	0.0034
	356	CTSS	86	0	2	0.518848	0.955875	0.0101
	357	PPM1A	139	0	2	0.535164	0.960774	0.0164
	358	PTEN	1878	0	2	0.536261	0.961438	0.0719
	359	PRDX1	107	0	2	0.538675	0.962209	0.0219
	360	CCL4	126	0	2	0.542221	0.964338	0.0477
	361	KRAS	105	0	2	0.550724	0.964755	0.0246
	362	ARF5	87	0	2	0.562975	0.964755	0.0247
	363	RRM2	42	0	2	0.56547	0.964755	0.0197
	364	CYP8B1	34	0	2	0.56547	0.964755	0.0181
	365	UPP1	50	0	2	0.566992	0.964755	0.0083
	366	TXN2	558	0	2	0.56808	0.964755	0.0289
	367	NDUFA12	102	0	2	0.569314	0.964755	0.0272
	368	ACACB	172	0	2	0.571843	0.964755	0.0366
	369	BUB1	13	0	2	0.573597	0.964755	0.0141
	370	BCL2A1	31	0	2	0.575638	0.964755	0.0134
	371	SEC13	39	0	2	0.575638	0.964755	0.0122
	372	CAB39	19	0	2	0.575638	0.964755	0.0114
	373	WRN	29	0	2	0.575638	0.964755	0.0083
	374	SOX2	37	0	2	0.577681	0.964755	0.0069
	375	GADL1	20	0	2	0.577681	0.964755	0.0066
	376	ATP6V1F	78	0	2	0.577686	0.964755	0.0252
	377	HEXA	69	0	2	0.579515	0.964755	0.0105
	378	ITGB2	305	0	2	0.580692	0.964755	0.0357
	379	ATF7	32	0	2	0.581779	0.964755	0.0034
	380	PEBP1	219	0	2	0.584717	0.964755	0.0125
	381	HLA-C	700	0	2	0.587959	0.964755	0.0539
	382	ITCH	754	0	2	0.593931	0.964755	0.0512
	383	GAPVD1	134	0	2	0.598862	0.964755	0.0303
	384	NDUFS7	106	0	2	0.600863	0.964755	0.0205
	385	PRKAA2	286	0	2	0.601794	0.964755	0.0129
	386	COG7	181	0	2	0.608685	0.964755	0.0388
	387	TXN	112	0	2	0.612439	0.964755	0.0132
	388	NDUFS8	80	0	2	0.614868	0.964755	0.014
	389	KYNU	271	0	2	0.619853	0.964755	0.004
	390	TXNRD1	308	0	2	0.624521	0.964755	0.0176
	391	PIK3C2A	54	0	2	0.630985	0.964755	0.0275
	392	SLC16A3	34	0	2	0.644117	0.964755	0.0072
	393	SRM	32	0	2	0.644117	0.964755	0.0039
	394	NDUFA1	140	0	2	0.644389	0.964755	0.0355
	395	IRF1	787	0	2	0.653621	0.964755	0.0472
	396	IFNG	70	0	2	0.658197	0.964755	0.0196
	397	UMPS	459	0	2	0.65825	0.964755	0.0506
	398	NRAS	60	0	2	0.659697	0.964755	0.0153
	399	SERINC5	706	0	2	0.663106	0.964755	0.0327
	400	NDUFB10	83	0	2	0.671941	0.964755	0.0202
	401	HLA-DRB1	135	0	2	0.676591	0.964755	0.0043
	402	PIK3CD	94	0	2	0.678944	0.964755	0.0126
	403	ZNF43	228	0	2	0.67903	0.964755	0.0117
	404	KMT2D	203	0	2	0.683302	0.964755	0.0346
	405	ACACA	265	0	2	0.685746	0.964755	0.0268
	406	HERC1	161	0	2	0.694915	0.964755	0.0222
	407	RANBP2	163	0	2	0.703612	0.964755	0.0085
	408	NFAT5	272	0	2	0.708654	0.964755	0.0402
	409	TPH1	1478	0	2	0.725876	0.964755	0.0511
	410	ZNF682	27	0	2	0.73953	0.964755	0.0124
	411	THBS2	25	0	2	0.73953	0.964755	0.0095
	412	SOS2	32	0	2	0.744362	0.964755	0.0092
	413	TBXAS1	37	0	2	0.746782	0.964755	0.0077
	414	NME1	36	0	2	0.749204	0.964755	0.0052
	415	NRDE2	702	0	2	0.751244	0.964755	0.0185
	416	PPARGC1A	36	0	2	0.751629	0.964755	0.0009
	417	OAZ1	245	0	2	0.752495	0.964755	0.0424
	418	ABCF1	148	0	2	0.7564	0.964755	0.0376
	419	CACNB4	78	0	2	0.768846	0.964755	0.0238
	420	ADK	61	0	2	0.770694	0.964755	0.0081
	421	FASN	48	0	2	0.774069	0.964755	0.0054
	422	INSR	1383	0	2	0.778396	0.964755	0.0407
	423	VPS28	115	0	2	0.780551	0.964755	0.0208
	424	PDCD1LG2	57	0	2	0.786078	0.964755	0.0059
	425	UBB	354	0	2	0.791081	0.964755	0.0129
	426	IMPDH2	38	0	2	0.791528	0.964755	0.0016
	427	FLT1	105	0	2	0.794187	0.964755	0.0116
	428	KMT2E	327	0	2	0.79456	0.964755	0.0123
	429	SLC3A2	76	0	2	0.799559	0.964755	0.0025
	430	STAT1	209	0	2	0.802349	0.96515	0.0134
	431	PRF1	205	0	2	0.802497	0.96515	0.0376
	432	MYD88	90	0	2	0.810632	0.968119	0.0019
	433	ZAP70	133	0	2	0.814144	0.969577	0.0063
	434	AFMID	132	0	2	0.819715	0.973353	0.003
	435	SMAD2	1091	0	2	0.82274	0.975629	0.0142
	436	PTPRC	743	0	2	0.8298	0.980478	0.0067
	437	STAM2	254	0	2	0.844118	0.985604	0.0032
	438	HIF3A	37	0	2	0.850418	0.985604	0.0015
	439	HSF1	43	0	2	0.857463	0.985604	0.0047
	440	GLS	54	0	2	0.857463	0.985604	0.0021
	441	PIK3R1	273	0	2	0.863809	0.985604	0.0116
	442	NCOA2	133	0	2	0.864966	0.985604	0.023
	443	G6PD	36	0	2	0.866873	0.985604	0.0115
	444	HLA-E	659	0	2	0.877805	0.985604	0.0128
	445	CD8B	134	0	2	0.882123	0.985604	0.0406
	446	ARID1A	343	0	2	0.890883	0.985604	0.016
	447	EDC3	26	0	2	0.894078	0.985604	0.004
	448	MAP1LC3B	127	0	2	0.895157	0.985604	0.0148
	449	PKM	82	0	2	0.896103	0.985604	0.0044
	450	TIMELESS	44	0	2	0.900156	0.985604	0.0039
	451	TNF	98	0	2	0.902183	0.985604	0.0095
	452	NKG7	601	0	2	0.902864	0.985604	0.0303
	453	CD28	119	0	2	0.909415	0.985604	0.0068
	454	NFKB1	492	0	2	0.913482	0.985604	0.0029
	455	NPM1	213	0	2	0.915651	0.985604	0.0249
	456	BRCC3	34	0	2	0.921806	0.985604	0.0182
	457	EOMES	84	0	2	0.923044	0.985604	0.0021
	458	SLC2A3	352	0	2	0.925768	0.985604	0.0061
	459	CLSPN	434	0	2	0.93004	0.985604	0.0129
	460	UQCR11	190	0	2	0.930893	0.985604	0.0011
	461	MTF1	76	0	2	0.934203	0.985604	0.005
	462	PTGER4	147	0	2	0.937338	0.985604	0.005
	463	APRT	155	0	2	0.940583	0.985604	0.0125
	464	STK11	34	0	2	0.944819	0.985604	0.0071
	465	ADH6	49	0	2	0.944819	0.985604	0.0039
	466	SLC16A7	80	0	2	0.948781	0.985604	0.0108
	467	TTPA	20	0	2	0.953236	0.985604	0.0005
	468	LTA4H	47	0	2	0.955984	0.985604	0.003
	469	RBKS	22	0	2	0.958733	0.985604	0.0022
	470	LAMTOR5	79	0	2	0.961791	0.985604	0.0058
	471	LAT	119	0	2	0.969975	0.985604	0
	472	MTOR	71	0	2	0.978509	0.987951	0.0247
	473	RB1CC1	154	0	2	0.993061	0.996363	0.0175
	474	NUP62	287	0	2	0.998328	0.998681	0.0111
	475	LCK	175	0	2	0.999522	0.999522	0.0006
